# Supplementary material for: Unravelling the gender productivity gap in science: a meta-analytical review
Source: R Soc Open Sci. 2019 Jun 12;6(6):181566. doi: 10.1098/rsos.181566 (PMC6599789; doi:10.1098/rsos.181566)
Supplement: Datasets S1 to S7 [file rsos181566supp4.xlsx]

## Sheet: Dataset S1
Dataset S1. References and effect sizes of the articles included in our meta-analysis that evaluated the gender productivity gap based on individual performance.
ID_observation	Reference	Time	Research_field	Research_field 2	Productivity_proxy	Within-study_independence_criteria	Data_availability	N_men	N_wom	Mean_men	Mean_wom	SD_men	SD_wom	Hedges'd	Hedges'd var
1	McGuire et al. 2012	Mix	Biology	Biological science	Number of published articles	NA	Provided by authors	233	183	3.02	2.18	1.29	0.95	0.73	0.0104
2	Addessi et al. 2012	21st	Primatology	Biological science	Number of published articles	Assistant professors	Table 2 and data provided by authors	72	98	1.25	1.11	1.19	0.79	0.14	0.0242
3	Addessi et al. 2012	21st	Primatology	Biological science	Number of published articles	Full professors	Table 2 and data provided by authors	88	61	1.71	1.22	1.03	0.13	0.61	0.029
4	Symonds et al. 2006	Mix	Ecology and Evolution	Biological science	Number of publications	NA	Appendix A	129	39	28.26	20.23	18.13	11.27	0.48	0.034
5	Braisher et al. 2005	Mix	Life science	Biological science	Number of publications	NA	Provided by authors	305	136	12.4	9.1	9.35	6.25	0.39	0.0108
6	Xie & Shauman 1998	20th	Several	Mix	Number of publications	NA	Table 1	2276	731	4.02	3.05	5.45	4.46	0.18	0.0018
7	Sax et al. 2002	20th	Not informed. We assume all areas	Mix	Number of professional writings published or accepted for publication	NA	Table 1	6230	2937	2.79	2.47	1.2	1.09	0.27	0.0005
8	Long et al. 1993	NA	Biochemistry	Biological science	Number of published articles	NA	Table 3	262	138	1.41	1.61	0.98	1.08	-0.19	0.0111
9	Leahey 2006	NA	Sociology and linguistics	Social science	Number of published articles	NA	Table 2	255	162	14.6	9.1	13.3	8.2	0.47	0.0104
10	van den Besselaar & Sandstrom 2016	21st	Economics	Social science	Number of published articles	Economics	Table 3 and data provided by authors	71	27	8.82	5.81	5.13	3.77	0.62	0.0532
11	van den Besselaar & Sandstrom 2016	21st	Behavioral and educational sciences	Social science	Number of published articles	Behavioral and educational sciences	Table 3 and data provided by authors	17	28	23.24	16.86	11.31	18.25	0.39	0.0964
12	van den Besselaar & Sandstrom 2016	21st	Psychology	Social science	Number of published articles	Psychology	Table 3 and data provided by authors	40	50	25.6	16.1	19.23	17.19	0.52	0.0466
13	Henderson et al. 2014	21st	Health	Health	Number of published articles	NA	Text	335	98	327	263	1373.71	785.05	0.05	0.0132
14	Mueller et al. 2017	NA	Surgery	Health	Number of published articles	Assistant professors	Table 1	51	23	23.47	16.56	22.58	14.21	0.33	0.0639
15	Mueller et al. 2017	NA	Surgery	Health	Number of published articles	Associate professors	Table 2	45	10	45.69	25.5	32.07	11.85	0.67	0.1266
16	Mueller et al. 2017	NA	Surgery	Health	Number of published articles	Full professors	Table 3	59	18	85.78	61.83	66.6	44.85	0.38	0.0734
17	Frandsen et al. 2015	Mix	Several	Mix	Number of published articles	NA	Table 4	63	78	0.88	0.77	2.17	3.11	0.04	0.0287
18	Cikara et al. 2012	21st	Social Psicology	Social science	Number of published articles	NA	Tables 1 and 2	30	23	28.2	15.5	6.3	2.9	2.44	0.1375

## Sheet: Dataset S2
Dataset S2. References, study characteristics and effect sizes of the articles included in our meta-analysis that evaluated the gender productivity gap based on gender group performance.
ID_observation	Reference	Time2	Time	Research_field2	Research_field	Productivity_proxy	Productivity_proxy2	Within-study_independence_criteria	Data availability	Men_perc	Women_perc	N_total	N_men	N_women	RP	RPvar
1	Mansour et al. 2012	1969	20th	Ophtalmology	Health	Publications	Proportion of articles by gender	1969	Table 1	94.8	5.2	669	634.212	34.788	0.9477	0.0001
2	Mansour et al. 2012	2009	21st	Ophtalmology	Health	Publications	Proportion of articles by gender	2009	Table 1	70.8	29.2	930	658.44	271.56	0.7075	0.0002
3	Kretschmer et al. 2012	1976–2011	Mix	Gender studies	Social science	Publications	Proportion of articles by gender	NA	Provided by authors	17.2	82.8	8649	1487.63	7161.37	0.172	0.00001
4	Shields et al. 2011	1990	20th	Nursing	Health	Publications	Proportion of articles by gender	1990	Table 2	20.89	79.11	517	108.001	408.999	0.2089	0.0003
5	Shields et al. 2011	2009	21st	Nursing	Health	Publications	Proportion of articles by gender	2009	Table 2	15.08	84.92	1088	164.07	923.93	0.1507	0.0001
6	Rani & Luthra 2011	2004-2008	21st	Life Sciences	Biological science	Grants	Proportion of grants awarded by gender	NA	Table 1 & 2	73.4	26.6	361	264.974	96.026	0.7341	0.0005
7	Miro et al. 2010	2002-2005	21st	Emergency medicine	Health	Evaluation committees	Percentage of editors by gender	NA	Text pag 85	86.8	13.2	372	322.896	49.104	0.8683	0.0003
8	Heckenberg & Druml 2010	2001-2009	21st	Medicine	Health	Publications	Proportion of publications by gender	Publications	Text pag 142	74	26	2507	1855.18	651.82	0.7399	0.0001
9	Heckenberg & Druml 2010	2001-2009	21st	Medicine	Health	Evaluation committees	Proportion of editorial board members by gender	Evaluation committees	Text pag 143	95.24	4.76	21	20.0004	0.9996	0.9524	0.0021
10	Pitak-Arnnop et al. 2010	2008	21st	Medicine	Health	Publications	Proportion of articles by gender	NA	Text page 5 & 6	75.5	24.5	53	40.015	12.985	0.7547	0.0034
11	Brooks & Della Sala 2009	2007-2008	21st	Medicine	Health	Publications	Proportion of articles by gender	NA	Text pag 1126	52.45	47.55	204	106.998	97.002	0.5245	0.0012
12	Feramisco et al. 2009	2006	21st	Dermatology	Health	Publications	Proportion of articles by gender	NA	Table 1 & text page 65	52	48	538	279.76	258.24	0.5204	0.0005
13	Symonds et al. 2006	1990-2005	Mix	Ecology and Evolutionary Biology	Biological science	Publications	Proportion of publications by gender	NA	Appendix A	82.2	17.8	4435	3645.57	789.43	0.8221	0.00003
14	Bornmann & Daniel 2005	1985-2000	20th	Biomedicine	Health	Grants	Proportion of PhD fellowships	PhD fellowships	Provided by authors	69.5	31.5	496	344.72	151.28	0.6956	0.0004
15	Bornmann & Daniel 2005	1990-1995	20th	Biomedicine	Health	Grants	Proportion of Postdoctoral fellowships	Postdoctoral fellowships	Provided by authors	65.2	34.8	138	89.976	48.024	0.6522	0.0016
16	Tregenza 2002	1997-2000	20th	Ecology and Evolution	Biological science	Publications	Proportion of articles by gender	NA	Figure 1	77.9	22.13	723	563	160	0.7787	0.0002
17	Jayasinghe et al. 2001	1996	20th	Several	Mix	Grants	Percentage of grants awarded by gender	NA	Table 1	84.5	15.43	635	537	98	0.8457	0.0002
18	Wilson 1998	1973-1993	20th	Herpetology	Biological science	Publications	Proportion of articles by gender	NA	Table 1	88.2	11.76	4301	3795	506	0.8824	0.00002
19	Borsuk et al. 2009	1997-2004	Mix	Ecology	Biological science	Publications	Proportion of articles by gender	NA	Text pag 26	30.48	69.52	4511	1374.95	3136.05	0.3048	0.00005
20	Kurichi et al. 2005	2003	21st	Surgery	Health	Publications	Proportion of articles by gender	NA	Text pag 1075-1076	79.3	20.7	830	658.19	171.81	0.7928	0.0002
21	Jagsi et al. 2008	2005	21st	Medicine	Health	Evaluation committees	Percentage of editors by gender	2005, Evaluation committees	Table 1	30.48	69.52	4511	1374.95	3136.05	0.3048	0.00005
22	Jagsi et al. 2008	1970	20th	Medicine	Health	Evaluation committees	Percentage of editors by gender	1970, Evaluation committees	Table 1	98.68	1.32	151	149.007	1.9932	0.9868	0.0001
23	Jagsi et al. 2006	1970	20th	Medicine	Health	Publications	Proportion of articles by gender	1970, Publications	Table 1	94.1	5.9	982	924.062	57.938	0.9409	0.0001
24	Jagsi et al. 2006	2004	21st	Medicine	Health	Publications	Proportion of articles by gender	2004, Publications	Table 1	70.7	29.3	607	429.149	177.851	0.7068	0.0003
25	Wong & Stock 2008	2006	21st	Anesthesiology	Health	Other	Percentage of faculty members by gender	2006	Provided by authors	79.13	20.87	1960	1550.95	409.052	0.7913	0.0001
26	Wong & Stock 2008	1985	20th	Anesthesiology	Health	Other	Percentage of faculty members by gender	1985	Provided by authors	78.77	21.23	1762	1387.93	374.073	0.7877	0.0001
27	Bhattacharyya & Shapiro 2000	1978	20th	Otolaryngology	Health	Publications	Proportion of articles by gender	1978	Table 2	96.53	3.47	576	556.013	19.9872	0.9652	0.0001
28	Bhattacharyya & Shapiro 2000	1998	20th	Otolaryngology	Health	Publications	Proportion of articles by gender	1998	Table 2	76.7	23.3	855	655.785	199.215	0.7673	0.0002
29	Sidhu et al. 2009a	1970	20th	Academic Medicine	Health	Publications	Proportion of articles by gender	Academic medicine, 1970	Table 1	89.5	10.5	787	704.365	82.635	0.8945	0.0001
30	Sidhu et al. 2009a	2004	21st	Academic Medicine	Health	Publications	Proportion of articles by gender	Academic medicine, 2004	Table 1	63.3	36.7	447	282.951	164.049	0.6331	0.0005
31	Dickersin et al. 1998	1994	20th	Epidemiology	Health	Evaluation committees	Proportion of editorial board members by gender	Evaluation committees, 1994	Table 3, tier 3	84.7	15.3	215	182.105	32.895	0.8465	0.0006
32	Dickersin et al. 1998	1994	20th	Epidemiology	Health	Publications	Proportion of women and men as authors	Publications	Table 4, text	68.6	31.4	2415	1656.69	758.31	0.6861	0.0001
33	Dickersin et al. 1998	1982	20th	Epidemiology	Health	Evaluation committees	Proportion of editorial board members by gender	Evaluation committees, 1982	Table 3 tier 3	92.42	7.58	66	60.9972	5.0028	0.9242	0.0011
34	Gannon et al. 1992	1990	20th	Psychology	Social science	Publications	Proportion of articles by gender	NA	Text and Table 1	59.6	40.4	4629	2758.88	1870.12	0.596	0.0001
35	Lima et al. 2011	2009	21st	Botany	Biological science	Publications	Proportion of authors in conference publication annals by gender	2009	Text pag 117	42.3	57.7	1210	511.83	698.17	0.4231	0.0002
36	Lima et al. 2011	1988	20th	Botany	Biological science	Publications	Proportion of authors in conference publication annals by gender	1988	Text pag 117	48.4	51.6	399	193.116	205.884	0.4837	0.0006
37	Filardo et al. 2016	1994-1998	20th	Medicine	Health	Publications	Proportion of articles by gender	1994-1998	Table 1	72	28	976	702.72	273.28	0.7203	0.0002
38	Filardo et al. 2016	2009-2014	21st	Medicine	Health	Publications	Proportion of articles by gender	2009-2014	Table 1	62	38	895	554.9	340.1	0.6201	0.0003
39	Spooner et al. 2015	2004-2014	21st	Conservation	Biological science	Publications	Proportion of articles by gender	NA	Text pag 2 & 4	72	28	609	438.48	170.52	0.7192	0.0003
40	Lipton & Briony 2015	2015	21st	Physical, chemical and earth sciences	TEMCP	Evaluation committees	Proportion of women and men in evaluation committes	Physical, chemical and earth sciences	Table 1	77.7	33.3	18	13.986	4.014	0.7778	0.0096
41	Lipton & Briony 2015	2015	21st	Engeneering ad environmental sciences	Mix	Evaluation committees	Proportion of women and men in evaluation committes	Engeneering ad environmental sciences	Table 2	87.5	12.5	16	14	2	0.875	0.0068
42	Lipton & Briony 2015	2015	21st	Education & human society	Social science	Evaluation committees	Proportion of women and men in evaluation committes	Education & human society	Table 3	50	50	20	10	10	0.5	0.0125
43	Lipton & Briony 2015	2015	21st	Economics and commerce	Social science	Evaluation committees	Proportion of women and men in evaluation committes	Economics and commerce	Table 4	75	25	16	12	4	0.75	0.0117
44	Lipton & Briony 2015	2015	21st	Math and computer science	TEMCP	Evaluation committees	Proportion of women and men in evaluation committes	Math and computer science	Table 5	87.5	12.5	16	14	2	0.875	0.0068
45	Lipton & Briony 2015	2015	21st	Biological sciences	Biological science	Evaluation committees	Proportion of women and men in evaluation committes	Biological sciences	Table 6	75	25	16	12	4	0.75	0.0117
46	Lipton & Briony 2015	2015	21st	Health sciences	Health	Evaluation committees	Proportion of women and men in evaluation committes	Health sciences	Table 7	59.1	40.9	22	13.002	8.998	0.591	0.011
47	Cho et al. 2014	1985-2013	Mix	Environmental Biology	Biological science	Evaluation committees	Proportion of associate editors by gender	Associate editors	Figure 1 & text	86	14	125	107.5	17.5	0.864	0.0009
48	Cho et al. 2014	1985-2013	Mix	Environmental Biology	Biological science	Evaluation committees	Proportion of editors in chief by gender	Editors in chief	Figure 1 & text	84	16	2065	1734.6	330.4	0.8402	0.0001
49	Cho et al. 2014	1985-2013	Mix	Environmental Biology	Biological science	Evaluation committees	Proportion of subject editors by gender	Subject editors	Figure 1 & text	88	12	59	51.92	7.08	0.8814	0.0018
50	Bardolph. 2015	1990-2013	Mix	Archeology	Social science	Publications	Proportion of men and women as first authors of publications	NA	Table 1	71.4	28.6	2243	1601.5	641.498	0.7142	0.0001
51	Sotudeh & Khoshian 2014	2005-2007	21st	Nano science & technology	TEMCP	Publications	Proportion of articles by gender	NA	Table 2	87.23	12.77	4637	4044.86	592.145	0.8723	0.00002
52	Sanchez-Montoya et al. 2016	2000-2009	21st	Limnology	Biological science	Publications	Proportion of articles by gender	Authorship unique	Text pag 67	62.5	37.5	88	55	33	0.625	0.0027
53	Sanchez-Montoya et al. 2016	2000-2009	21st	Limnology	Biological science	Publications	Proportion of articles by gender	Autorship multiple	Text pag 68	56.5	43.5	2514	1420.41	1093.59	0.5648	0.0001
54	Pereira & Diaz 2016	2014	21st	STEM	Mix	Other	Percentage of scientists with H index higher than 10 by gender	Percentage of scientists with H index higher than 10 by gender	Table 4	81.7	18.3	2387	1950.18	436.821	0.8169	0.0001
55	Pereira & Diaz 2016	2008-2012	21st	Earth science	TEMCP	Other	Proportion of awarded positions by gender	Proportion of awarded positions by gender	Table 2	61.1	38.9	1382	844.402	537.598	0.6107	0.0002
56	Pereira & Diaz 2016	2008-2013	21st	Earth science	TEMCP	Grants	Proportion of grants awarded by gender	Proportion of grants awarded by gender	Table 3	66.5	33.5	6606	4392.99	2213.01	0.665	0.00003
57	Gonzalez-Alvarez & Cervera-Crespo 2017	2009-2010	21st	Neuroscience	Health	Publications	Proportion of articles by gender	NA	Table 1	67.1	32.9	53351	35798.5	17552.5	0.671	0.0000
58	Mimouni et al. 2016	2002-2014	21st	Ophthalmology	Health	Publications	Proportion of articles by gender	NA	Table 1	64.11	35.89	102231	65540.3	36690.7	0.6411	0.0000
59	Reddy et al. 2016	2013-2014	21st	Ophthalmology	Health	Grants	Proportion of grants awarded by gender	NA	Text pag 3	89.4	10.6	462	413.028	48.972	0.894	0.0002
60	Yun et al. 2015	1991-1993	20th	Radiology	Health	Publications	Proportion of articles by gender	1991-1993	Table 1	79.6	20.4	1445	1150.22	294.78	0.7958	0.0001
61	Yun et al. 2015	2011-2013	21th	Radiology	Health	Publications	Proportion of articles by gender	2011-2013	Table 1	65.6	34.4	1778	1166.37	611.632	0.6558	0.0001
62	Burden et al. 2015	2006-2012	21st	Medicine	Health	Publications	Proportion of articles by gender	NA	Table 2	57.6	42.4	1359	782.784	576.216	0.5762	0.0002
63	Nkenke et al. 2015	1980	20th	Health sciences	Health	Publications	Proportion of articles by gender	Europe, 1980	Table 2	97	3	30	29.1	0.9	0.9667	0.001
64	Nkenke et al. 2015	1980	20th	Health sciences	Health	Publications	Proportion of articles by gender	North America, 1980	Table 2	95	5	40	38	2	0.95	0.0012
65	Nkenke et al. 2015	1980	20th	Health sciences	Health	Publications	Proportion of articles by gender	South America, 1980	Table 2	100	0	2	2	0	0.8333	0.0463
66	Nkenke et al. 2015	1980	20th	Health sciences	Health	Publications	Proportion of articles by gender	Asia, 1980	Table 2	92	8	12	11.04	0.96	0.9167	0.0064
67	Nkenke et al. 2015	1980	20th	Health sciences	Health	Publications	Proportion of articles by gender	Africa, 1980	Table 2	100	0	2	2	0	0.8333	0.0463
68	Nkenke et al. 2015	2010	21st	Health sciences	Health	Publications	Proportion of articles by gender	Europe, 2010	Table 2	77.6	22.4	138	107.088	30.912	0.7754	0.0013
69	Nkenke et al. 2015	2010	21st	Health sciences	Health	Publications	Proportion of articles by gender	North America, 2010	Table 2	80	20	56	44.8	11.2	0.8036	0.0028
70	Nkenke et al. 2015	2010	21st	Health sciences	Health	Publications	Proportion of articles by gender	South America, 2010	Table 2	92	8	12	11.04	0.96	0.9167	0.0064
71	Nkenke et al. 2015	2010	21st	Health sciences	Health	Publications	Proportion of articles by gender	Asia, 2010	Table 2	75.5	24.5	147	110.985	36.015	0.7551	0.0013
72	Nkenke et al. 2015	2010	21st	Health sciences	Health	Publications	Proportion of articles by gender	Africa, 2010	Table 2	80	20	5	4	1	0.8	0.032
73	Williams et al. 2015	1991-2011	Mix	Political science	Social science	Publications	Proportion of articles by gender	NA	Table 4	80.9	19.1	2084	1685.96	398.044	0.809	0.0001
74	Aki et al. 2015	1980-1989	20th	Psychiatry	Health	Publications	Proportion of articles by gender	1980-1989	Table 1	57.6	42.4	33	19.008	13.992	0.5758	0.0074
75	Aki et al. 2015	2005-2009	21st	Psychiatry	Health	Publications	Proportion of articles by gender	2005-2009	Table 1	62.7	37.3	1312	822.624	489.376	0.6273	0.0002
76	Franco-Cardenas et al. 2015	2000	21st	Ophthalmology	Health	Publications	Proportion of articles by gender	2000	Text pag 1	76.8	23.2	336	258.048	77.952	0.7679	0.0005
77	Franco-Cardenas et al. 2015	2010	21st	Ophthalmology	Health	Publications	Proportion of articles by gender	2010	Text pag 1	67.5	32.5	335	226.125	108.875	0.6746	0.0007
78	Merritt 2015	1996-2014	Mix	Innovation	Mix	Patents	Proportion of registered patents by gender	NA	Text	65.2	34.8	23	14.996	8.004	0.6522	0.01
79	Jung & Ejermo 2014	2005-2007	21st	Technology - Electrical engeneering	TEMCP	Patents	Percentage of patents by gender	2005-2007	Table 2	91.4	8.6	13946	12746.6	1199.36	0.914	0.0000
80	Jung & Ejermo 2014	1985-1987	20th	Technology - Others	TEMCP	Patents	Percentage of patents by gender	1985-1987	Table 2	96.7	3.3	3236	3129.21	106.788	0.9669	0.0000
81	West et al. 2013	1990-1999	20th	Several	Mix	Publications	Proportion of articles by gender	1990-1999	Figure 1	76	24	520000	395200	124800	0.76	0.0000
82	West et al. 2013	2000-2010	21st	Several	Mix	Publications	Proportion of articles by gender	2000-2010	Figure 1	70	30	580000	406000	174000	0.7	0.0000
83	Mauleon et al. 2013	1998	20th	All areas of science	Mix	Evaluation committees	Percentage of editors by gender	1998, Evaluation committees	Table 2	85.42	14.58	5127	4379.48	747.517	0.8541	0.00002
84	Mauleon et al. 2013	2009	21st	All areas of science	Mix	Evaluation committees	Percentage of editors by gender	2009, Evaluation committees	Table 2	81.55	18.45	6757	5510.33	1246.67	0.8155	0.00002
85	Mauleon et al. 2013	1998	20th	Biomedicine	Health	Publications	Proportion of autorships by gender	Biomedicine, Publications, 1998	Table 4	63.2	36.8	475	300.2	174.8	0.6316	0.0005
86	Mauleon et al. 2013	1998	20th	Humanities	Social science	Publications	Proportion of autorships by gender	Humanities, Publications, 1998	Table 4	70.8	29.2	277	196.116	80.884	0.7076	0.0007
87	Mauleon et al. 2013	1998	20th	Chemistry	TEMCP	Publications	Proportion of autorships by gender	Chemistry, Publications, 1998	Table 4	68.1	31.9	285	194.085	90.915	0.6807	0.0008
88	Mauleon et al. 2013	1998	20th	Social Science	Social science	Publications	Proportion of autorships by gender	Social Science, Publications, 1998	Table 4	70.5	29.5	577	406.785	170.215	0.7054	0.0004
89	Mauleon et al. 2013	1998	20th	Agriculture/Biology/Environment	Biological science	Publications	Proportion of autorships by gender	Agriculture/Biology/Environment, Publications, 1998	Table 4	62.4	37.6	263	164.112	98.888	0.6236	0.0009
90	Mauleon et al. 2013	1998	20th	Clinical Medicine	Health	Publications	Proportion of autorships by gender	Clinical Medicine, Publications, 1998	Table 4	73.8	26.2	2237	1650.91	586.094	0.738	0.00009
91	Mauleon et al. 2013	1998	20th	Mathematics	TEMCP	Publications	Proportion of autorships by gender	Mathematics, Publications, 1998	Table 4	87.8	12.2	82	71.996	10.004	0.878	0.0013
92	Mauleon et al. 2013	1998	20th	Engineering	TEMCP	Publications	Proportion of autorships by gender	Engineering, Publications, 1998	Table 4	75.9	24.1	145	110.055	34.945	0.7586	0.0013
93	Mauleon et al. 2013	2008	21st	Biomedicine	Health	Publications	Proportion of autorships by gender	Biomedicine, Publications, 2008	Table 4	55.8	44.2	545	304.11	240.89	0.5578	0.0005
94	Mauleon et al. 2013	2008	21st	Humanities	Social science	Publications	Proportion of autorships by gender	Humanities, Publications, 2008	Table 4	56.7	43.3	171	96.957	74.043	0.5673	0.0014
95	Mauleon et al. 2013	2008	21st	Chemistry	TEMCP	Publications	Proportion of autorships by gender	Chemistry, Publications, 2008	Table 4	57.2	42.8	397	227.084	169.916	0.5718	0.0006
96	Mauleon et al. 2013	2008	21st	Social Science	Social science	Publications	Proportion of autorships by gender	Social Science, Publications, 2008	Table 4	58.7	41.3	1151	675.637	475.363	0.5873	0.0002
97	Mauleon et al. 2013	2008	21st	Agriculture/Biology/Environment	Biological science	Publications	Proportion of autorships by gender	Agriculture/Biology/Environment, Publications, 2008	Table 4	63.1	36.9	428	270.068	157.932	0.6308	0.0005
98	Mauleon et al. 2013	2008	21st	Clinical Medicine	Health	Publications	Proportion of autorships by gender	Clinical Medicine, Publications, 2008	Table 4	66.4	33.6	1703	1130.79	572.208	0.6641	0.0001
99	Mauleon et al. 2013	2008	21st	Mathematics	TEMCP	Publications	Proportion of autorships by gender	Mathematics, Publications, 2008	Table 4	85.6	14.4	180	154.08	25.92	0.8556	0.0007
100	Mauleon et al. 2013	2008	21st	Engineering	TEMCP	Publications	Proportion of autorships by gender	Engineering, Publications, 2008	Table 4	59.9	40.1	309	185.091	123.909	0.5987	0.0008
101	Romano-Silva et al. 2013	2009	21st	Neuroscience	Health	Grants	Proportion of grants awarded by gender	NA	Table 1	74.1	25.9	58	42.978	15.022	0.7414	0.0033
102	Corrochano et al. 2013	2002-2010	21st	Knowledge Organization	Social science	Publications	Proportion of publications by gender	NA	Table 14	58.5	41.5	159	93.015	65.985	0.5849	0.0015
103	Weiss et al. 2012	1974	20th	Urology	Health	Publications	Proportion of articles by gender	1974	Table 1	98.5	1.5	657	647.145	9.855	0.9848	0.00002
104	Weiss et al. 2012	2009	21st	Urology	Health	Publications	Proportion of articles by gender	2009	Table 2	83.3	16.7	604	503.132	100.868	0.8328	0.0002
105	Amrein et al. 2011	2011	21st	Medicine	Health	Evaluation committees	Proportion of editors in chief by gender	Editorial Board	Text pag 381	84.1	15.9	63	52.983	10.017	0.8413	0.0021
106	Amrein et al. 2011	2011	21st	Medicine	Health	Evaluation committees	Proportion of editorial board members by gender	Editors in Chief	Text pag 382	82.5	17.5	4112	3392.4	719.6	0.8249	0.00003
107	Lewison & Markusova 2011	2005	21st	Biology	Biological science	Publications	Proportion of articles by gender	Biology, 2005	Table 1 and figure 1	55	45	1075	591.25	483.75	0.5498	0.0002
108	Lewison & Markusova 2011	2005	21st	Biomedical	Health	Publications	Proportion of articles by gender	Biomedical, 2005	Table 1 and figure 1	59.4	40.6	1902	1129.79	772.212	0.5941	0.0001
109	Lewison & Markusova 2011	2005	21st	Chemistry	TEMCP	Publications	Proportion of articles by gender	Chemistry, 2005	Table 1 and figure 1	67	33	5230	3504.1	1725.9	0.67	0.00004
110	Lewison & Markusova 2011	2005	21st	Clinical Medicine	Health	Publications	Proportion of articles by gender	Clinical Medicine, 2005	Table 1 and figure 1	53.1	46.9	1611	855.441	755.559	0.5307	0.0001
111	Lewison & Markusova 2011	2005	21st	Earth and Space	TEMCP	Publications	Proportion of articles by gender	Earth and Space, 2005	Table 1 and figure 1	75.7	24.3	2623	1985.61	637.389	0.7571	0.00007
112	Lewison & Markusova 2011	2005	21st	Engeneering and Technology	TEMCP	Publications	Proportion of articles by gender	Engeneering and Technology, 2005	Table 1 and figure 1	84	16	2387	2005.08	381.92	0.84	0.00006
113	Lewison & Markusova 2011	2005	21st	Mathematics	TEMCP	Publications	Proportion of articles by gender	Mathematics, 2005	Table 1 and figure 1	88	12	1444	1270.72	173.28	0.8802	0.00007
114	Lewison & Markusova 2011	2005	21st	Physics	TEMCP	Publications	Proportion of articles by gender	Physics, 2005	Table 1 and figure 1	87.7	12.3	8139	7137.9	1001.1	0.877	0.00001
115	Lewison & Markusova 2011	1985	20th	Biology	Biological science	Publications	Proportion of articles by gender	Biology, 1985	Table 1 and figure 1	35	65	967	338.45	628.55	0.3495	0.0002
116	Lewison & Markusova 2011	1985	20th	Biomedical	Health	Publications	Proportion of articles by gender	Biomedical, 1985	Table 1 and figure 1	32	68	4927	1576.64	3350.36	0.32	0.00004
117	Lewison & Markusova 2011	1985	20th	Chemistry	TEMCP	Publications	Proportion of articles by gender	Chemistry, 1985	Table 1 and figure 1	31.4	68.6	6776	2127.66	4648.34	0.314	0.00003
118	Lewison & Markusova 2011	1985	20th	Clinical Medicine	Health	Publications	Proportion of articles by gender	Clinical Medicine, 1985	Table 1 and figure 1	36	64	4396	1582.56	2813.44	0.3601	0.00005
119	Lewison & Markusova 2011	1985	20th	Earth and Space	TEMCP	Publications	Proportion of articles by gender	Earth and Space, 1985	Table 1 and figure 1	26	74	1664	432.64	1231.36	0.2602	0.00012
120	Lewison & Markusova 2011	1985	20th	Engeneering and Technology	TEMCP	Publications	Proportion of articles by gender	Engeneering and Technology, 1985	Table 1 and figure 1	19.5	80.5	1701	331.695	1369.31	0.1952	0.00009
121	Lewison & Markusova 2011	1985	20th	Mathematics	TEMCP	Publications	Proportion of articles by gender	Mathematics, 1985	Table 1 and figure 1	9.6	90.4	609	58.464	550.536	0.0952	0.0001
122	Lewison & Markusova 2011	1985	20th	Physics	TEMCP	Publications	Proportion of articles by gender	Physics, 1985	Table 1 and figure 1	11.7	88.3	6695	783.315	5911.69	0.117	0.00002
123	Dotson 2011	1989	20th	Pharmacy	Biological science	Publications	Proportion of articles by gender	1989	Table 1	70.1	29.9	134	93.934	40.066	0.7015	0.0016
124	Dotson 2011	2009	21st	Pharmacy	Biological science	Publications	Proportion of articles by gender	2009	Table 1	47.8	52.2	113	54.014	58.986	0.4779	0.0022
125	Amering et al. 2011	1994	20th	Psychiatry	Health	Publications	Proportion of articles by gender	1994, Publications	Text pag 947	82.9	17.1	918	761.022	156.978	0.829	0.0002
126	Amering et al. 2011	2007	21st	Psychiatry	Health	Publications	Proportion of articles by gender	2007, Publications	Text pag 947	64.7	35.3	716	463.252	252.748	0.6466	0.0003
127	Amering et al. 2011	1994	20th	Psychiatry	Health	Evaluation committees	Proportion of editorial board members by gender	1994, Evaluation Committees	Text pag 949	84	16	77	64.68	12.32	0.8442	0.0017
128	Amering et al. 2011	2007	21st	Psychiatry	Health	Evaluation committees	Proportion of editorial board members by gender	2007, Evaluation Committees	Text pag 949	75	25	127	95.25	31.75	0.7480	0.0015
129	Schrager et al. 2011	2006-2008	21st	Family Medicine	Health	Publications	Proportion of articles by gender	Publications	Abstract and text pag 156	66.5	33.5	2126	1413.79	712.21	0.6651	0.0001
130	Schrager et al. 2011	2009	21st	Family Medicine	Health	Evaluation committees	Percentage of editors by gender	Evaluation committees, 2009	Table 2	70.6	29.4	194	136.964	57.036	0.7062	0.0012
131	Schrager et al. 2011	1999	20th	Family Medicine	Health	Evaluation committees	Percentage of editors by gender	Evaluation committees, 1999	Table 2	81.1	18.9	185	150.035	34.965	0.8108	0.0008
132	Mendlowicz et al. 2011	2001-2008	21st	Psychiatry	Health	Publications	Proportion of articles by gender	NA	Table 1	56.3	43.7	1036	583.268	452.732	0.5627	0.0002
133	Jagsi et al. 2009	1997-2007	Mix	Medicine	Health	Grants	Percentage of grants awarded by gender	Grants	Table 1	70.5	29.5	834	587.97	246.03	0.705	0.0002
134	Ley & Hamilton 2008	2003-2007	21st	Biomedicine	Health	Grants	Percentage of grants awarded by gender	Grants awarded for the first time	Table S5	68.4	31.6	7366	5038.34	2327.66	0.6839	0.00003
135	Ley & Hamilton 2008	2003-2007	21st	Biomedicine	Health	Grants	Percentage of grants awarded by gender	Grants awarded to experienced investigators	Table S6	76.7	23.3	23433	17973.1	5459.89	0.767	0.0000
136	Beghtol 1986	1970-1984	20th	Cataloging and classification (Library)	Social science	Publications	Proportion of men and women as first authors of publications	NA	Table 2	53.4	46.6	575	307.05	267.95	0.5339	0.0004
137	Breuning & Sanders 2007	1999-2004	Mix	Political science	Social science	Publications	Proportion of articles by gender	NA	Text pag 348	79.1	20.9	1605	1269.55	335.445	0.7913	0.0001
138	Lariviere et al. 2013	2008-2012	21st	Several	Mix	Publications	Proportion of articles by gender	NA	Text pag 212	65.9	34.1	5483841	3.61385e+06	1.86999e+06	0.659	0.0000
139	Martin 2012	2011	21st	Ecology	Biological science	Publications	Proportion of articles by gender	2011	Text pag 177	67	33	258	172.86	85.14	0.6705	0.0009
140	Martin 2012	1998-2008	Mix	Ecology and Environmental Science	Biological science	Publications	Proportion of articles by gender	1998-2008	Text pag 177	95	5	20	19	1	0.95	0.0023
141	Ostby et al. 2013	1983-2008	Mix	International Relationships	Social science	Publications	Proportion of articles by gender	NA	Text pag 498	85.1	14.9	656	558.256	97.744	0.8506	0.0002
142	Leta & Lewinson 2003	1997-2001	Mix	Astronomy	TEMCP	Publications	Proportion of articles by gender	Astronomy	Figure 3	74.8	25.2	602	450.296	151.704	0.7475	0.0003
143	Leta & Lewinson 2003	1997-2001	Mix	Immunology	Health	Publications	Proportion of articles by gender	Immunology	Figure 3	60.5	39.5	147	88.935	58.065	0.6054	0.0016
144	Leta & Lewinson 2003	1997-2001	Mix	Oceanography	Biological science	Publications	Proportion of articles by gender	Oceanography	Figure 3	53	47	474	251.22	222.78	0.5295	0.0005

## Sheet: Dataset S3
Dataset S3. References, study characteristics and effect sizes of the articles included in our meta-analysis that evaluated the effect of gender on success rate.
ID_observation	Reference	Research_field	Research_field2	Productivity_proxy	Productivity_proxy2	Within-study_independence_criteria	Data_availability	success_men	success_women	fail_men	fail_women	N_men	N_women	LnOR	LnOR var
1	Rani & Luthra 2011	Biological science	Life sciences	Grants	Number of grants approved in relation to the number of applications submitted by gender	NA	Table 2	265	96	416	136	681	232	-0.1026	0.0239
2	Heckenberg & Druml 2010	Health	Medicine	Publications	Number of articles published in relation to the number of articles submitted by gender	NA	Text	965	365	1137	287	1855	652	-0.4044	0.0081
3	Bornmann & Daniel 2005	Health	Biomedicine	Grants	Number of women and men that got Ph.D. fellowships / number of women and men that applied	Ph.D fellowships	Provided by authors	340	156	802	656	1142	812	0.5781	0.0121
4	Bornmann & Daniel 2005	Health	Biomedicine	Grants	Number of women and men that got Postdoctoral fellowships in relation to the number of women and men that applied	Postdoctoral fellowships	Provided by authors	90	48	380	225	470	273	0.1045	0.039
5	Tregenza 2002	Biological science	Ecology and Evolution	Publications	Number of articles published in relation to the number of articles submitted by gender	NA	Figure 1	563	160	919	308	1482	468	0.1649	0.0124
6	Jayasinghe et al. 2001	Mix	Several	Grants	Number of grants approved in relation to the number of applications submitted by gender	NA	Table 1	537	98	1983	363	2520	461	0.0031	0.0153
7	Gilbert et al. 1994	Health	Medicine	Publications	Number of positively recommended articles by gender in relation to the number of manuscripts submitted	NA	Table 3	193	49	589	205	782	254	0.3154	0.0322
8	Romei et al. 2013	Mix	Several	Grants	Number of grants approved in relation to the number of applications submitted by gender	Non-tenure grants	Table 2	25	17	856	906	881	923	0.4424	0.1011
9	Romei et al. 2013	Mix	Several	Grants	Number of grants approved in relation to the number of applications submitted by gender	Tenure grants	Table 2	51	12	1143	780	1194	792	1.06	0.1051
10	Okike et al. 2008	Health	Surgery	Publications	Number of articles published in relation to the number of articles submitted by gender	NA	Table 1	226	28	801	88	1027	116	-0.1202	0.0527
11	Grant et al. 1997	Health	Medicine	Grants	Number of grants approved in relation to the number of applications submitted by gender	Project grants aproved by Wellcome Trust	Table	301	72	795	196	1097	268	0.0302	0.0236
12	Grant et al. 1997	Health	Medicine	Grants	Number of grants approved in relation to the number of applications submitted by gender	Senior Research Fellowships in Biomedical Science	Table	12	9	208	96	220	105	-0.4855	0.2097
13	Grant et al. 1997	Health	Medicine	Grants	Number of grants approved in relation to the number of applications submitted by gender	Project grants aproved by Medical Research Council	Table	163	49	454	118	617	167	-0.1455	0.0372
14	Grant et al. 1997	Health	Medicine	Grants	Number of grants approved in relation to the number of applications submitted by gender	Career development awards Medical Research Council	Table	28	11	141	96	169	107	0.5499	0.1441
15	Friesen 1998	Health	Medicine	Grants	Number of grants approved in relation to the number of applications submitted by gender	Operating grants programme	Text	1160	297	3208	870	4368	1167	0.0575	0.0057
16	Friesen 1998	Health	Medicine	Grants	Number of grants approved in relation to the number of applications submitted by gender	MRC scholarships	Text	64	20	322	123	386	143	0.2008	0.0769
17	Friesen 1998	Health	Medicine	Grants	Number of grants approved in relation to the number of applications submitted by gender	Developing researcher grants	Text	222	111	1139	747	1361	858	0.2713	0.0157
18	Wenneras & Wold 1997	Health	Medicine	Grants	Number of postdoctoral grants awarded for women and men in relation to the number of applications	NA	Text	16	4	46	48	62	52	1.4289	0.355
19	Editorial Nature Neuroscience 2006	Health	Neurosciences	Publications	Number of articles published in Nature Neuroscience in relation to the number of articles submitted by gender	NA	Text	42	10	315	82	357	92	0.0892	0.1392
20	Morton & Sonnad 2007	Health	Medicine	Evaluation comitees	Number of women/men in editorial boards compared with the number of women/men in field	NA	Table 3	2001	390	502278	174742	504282	175132	0.5794	0.0031
21	Ding et al. 2006	Biological science	Life sciences	Others	Proportion of researchers by gender that have registered patents as inventors	NA	Text	432	51	2892	852	3324	903	0.9145	0.0234
22	Nonnemaker 2000	Health	Medicine	Positions	Number of researchers by gender that move from associate professor to full professor	NA	Table 2	460	59	3940	1019	4400	1078	0.7013	0.0204
23	Crowe & King 1995	Biological science	Ecology	Others	Number of women and men presiding symposia in relation to the proportion of women and men attending the conference	NA	Table 2	14	2	121	65	135	67	1.3245	0.5951
24	Ledin et al. 2007	Biological science	Molecular Biology	Grants	Number of grants approved in relation to the number of applications submitted by gender	NA	Table 1	164	116	311	300	475	416	0.3103	0.0213
25	Fox et al. 2016	Biological science	Ecology	Publications	Number of revision invited papers in relation to the number of submissions by gender	NA	Email	158	106	61	65	219	171	0.4627	0.0475
26	Abramo et al. 2016	Mix	Several	Positions	Number of women and men that got a position / number of women or men that applied	NA	Table 2	388	162	1454	586	1842	748	-0.0353	0.0111
27	van der Lee & Ellemers 2015	TEMCP	Chemical sciences	Grants	Number of grants awarded for women and men in relation to the number of applications	Chemical sciences	Figure 3 and Table S1	22	10	61	29	83	39	0.0449	0.1963
28	van der Lee & Ellemers 2015	TEMCP	Physics	Grants	Number of grants awarded for women and men in relation to the number of applications	Physics	Figure 3 and Table S1	44	11	158	37	202	48	-0.0654	0.147
29	van der Lee & Ellemers 2015	Social science	Humanities	Grants	Number of grants awarded for women and men in relation to the number of applications	Humanities	Figure 3 and Table S1	33	32	197	134	230	166	-0.3546	0.0741
30	van der Lee & Ellemers 2015	Mix	Technical sciences	Grants	Number of grants awarded for women and men in relation to the number of applications	Technical sciences	Figure 3 and Table S1	30	13	159	49	189	62	-0.3408	0.137
31	van der Lee & Ellemers 2015	Mix	Interdisciplinary	Grants	Number of grants awarded for women and men in relation to the number of applications	Interdisciplinary	Figure 3 and Table S1	12	17	93	61	105	78	-0.77	0.1693
32	van der Lee & Ellemers 2015	Mix	Earth/life sciences	Grants	Number of grants awarded for women and men in relation to the number of applications	Earth/life sciences	Figure 3 and Table S1	38	18	118	108	156	126	0.6587	0.0996
33	van der Lee & Ellemers 2015	Social science	Social Sciences	Grants	Number of grants awarded for women and men in relation to the number of applications	Social Sciences	Figure 3 and Table S1	65	47	360	362	425	409	0.3298	0.0422
34	van der Lee & Ellemers 2015	Health	Medical sciences	Grants	Number of grants awarded for women and men in relation to the number of applications	Medical sciences	Figure 3 and Table S1	46	29	199	231	245	260	0.6104	0.0656
35	Handley et al. 2015	Biological science	Fish Biology	Publications	Number of manuscripts accepted in relation to number of manuscript submitted by gender	NA	Tables 1 and 3	2197	436	1318	313	3515	749	0.1795	0.0067
36	Ioannidou & Rosania 2015	Health	Dentists	Evaluation comitees	Number of women in editorial boards of scientific journals in relation to the number of faculty women int he field	NA	Table 1	2608	452	546	544	3154	996	1.749	0.0063
37	Jones et al. 2014	Biological science	Evolution	Others	Proportion of women and men that requested a talk and got it	NA	Table 1	23	14	3	2	26	16	0.091	0.9482
38	Buckley et al. 2014	Biological science	Ecology	Publications	Number of accepted vs rejected papers by gender	NA	Table 1	159	90	65	38	224	128	0.0323	0.0591
39	Pereira & Diaz 2016	TEMCP	Earth sciences	Positions	Research positions awarded by gender in relation to the number of applicants	Research positions	Table 3	844	538	1677	1692	2521	2230	0.4592	0.0042
40	Pereira & Diaz 2016	TEMCP	Earth sciences	Grants	Number of grants approved in relation to the number of applications submitted by gender	Grants	Table 3	4391	2215	2305	1225	6696	3440	0.0522	0.0019
41	Gordon et al. 2009	Health	Pediatrics	Grants	Number of grants approved in relation to the number of applications submitted by gender	NA	Tables 1 and 2	19	23	6	19	25	39	0.9616	0.3154
42	Ley & Hamilton 2008	Health	Biomedicine	Grants	Number of grants approved in relation to the number of applications submitted by gender	First-time applicants and awards for R01 awards	Table S5	5041	2325	19667	9318	24708	11643	0.0269	0.0008
43	Ley & Hamilton 2008	Health	Biomedicine	Grants	Number of grants approved in relation to the number of applications submitted by gender	Applicants and Awards for R01-experienced investigators	Table S6	17982	5451	33806	11386	51788	16837	0.1053	0.0004

## Sheet: Dataset S4
Dataset S4. References, information about self-citation inclusion and effect sizes of the articles included in our meta-analysis that evaluated the effect of gender on science impact.
ID_observation	Reference	Research_field	Self_citation	Impact_measure	Within-study_independence_criteria	Data_availability	N_men	N_wom	Mean_men	Mean_wom	SD_men	SD_wom	d	dvar	Hedges' d	Hedges' d var
1	Addessi et al. 2012	Primatology	Included	H index	Assistant professor	Text and data provided by authors	72	98	6.04	5.28	5.6	3.96	NA	NA	0.1602	0.0242
2	Addessi et al. 2012	Primatology	Included	H index	Full professor	Text and data provided by authors	88	61	7.8	7.15	7036	6.4	NA	NA	0.0953	0.0278
3	Slyder et al. 2011	Forestry	Included	Citation rates of top cited articles	Forestry	Provided by authors	210	38	58.88	76.26	79.6	120.03	NA	NA	-0.1994	0.0312
4	Slyder et al. 2011	Geography	Included	Citation rates of top cited articles	Geography	Provided by authors	134	50	40.04	39.56	40.74	38.75	NA	NA	0.0119	0.0275
5	Copenheaver et al. 2010	Earth Sciences	Included	Citation number	Journal: Can J Forest Res	Table 2 and metacalculator to calculate d (MetaWin)	20	20	1.4	1.5	NA	NA	0.0422	0.1	0.041	0.096
6	Copenheaver et al. 2010	Earth Sciences	Included	Citation number	Journal: Forest Ecol Manage	Table 2 and metacalculator to calculate d (MetaWin)	20	20	0.6	1.2	NA	NA	-0.4802	0.1027	-0.471	0.099
7	Copenheaver et al. 2010	Earth Sciences	Included	Citation number	Journal: Geophy Res Let	Table 2 and metacalculator to calculate d (MetaWin)	20	20	5	2.8	NA	NA	0.2336	0.1006	0.229	0.097
8	Copenheaver et al. 2010	Earth Sciences	Included	Citation number	Journal: Holocene	Table 2 and metacalculator to calculate d (MetaWin)	20	20	0.8	3.3	NA	NA	-0.5126	0.1031	-0.502	0.099
9	Copenheaver et al. 2010	Earth Sciences	Included	Citation number	Journal: Nature	Table 2 and metacalculator to calculate d (MetaWin)	20	20	9.5	7.3	NA	NA	0.0941	0.1001	0.092	0.096
10	Copenheaver et al. 2010	Earth Sciences	Included	Citation number	Journal: Tree-Ring Res	Table 2 and metacalculator to calculate d (MetaWin)	20	20	0.4	0.9	NA	NA	-0.4542	0.1025	-0.445	0.098
11	Cronin & Overfelt 1994	Library and Information Science	Excluded	Number of citations per year	NA	Table 13	4	5	4.55	1.5	3.41	1.54	NA	NA	1076	0.5595
12	Kelly & Jennions 2006	Ecology and Evolution	Included	M index	NA	Figure 1	116	30	1.27	1	0.43	0.38	NA	NA	0.6389	0.0434
13	Primac & OLeary 1989	Ecology	Excluded	Citation number per article	NA	Table 1	158	122	4.4	4.6	4	3.9	NA	NA	-0.0504	0.0145
14	Long et al. 1993	Biochemistry	Included	Square root of the citation number per article	NA	Tables 2 and 3	262	138	4.03	4.72	3.85	4.22	NA	NA	-0.173	0.0111
15	van den Besselaar & Sandstrom 2016	Economics	Included	Field normalized citation score	Economics (2003-2005)	Provided by authors	76	29	0.71	0.4	1.2	0.96	NA	NA	0.27	0.048
16	van den Besselaar & Sandstrom 2016	Behavioral and Educational Sciences	Included	Field normalized citation score	Behavioral and Educational Sciences (2003-2005)	Provided by authors	18	31	1.01	1.03	1.3	1.3	NA	NA	-0.0151	0.0878
17	van den Besselaar & Sandstrom 2016	Psychology	Included	Field normalized citation score	Psychology (2003-2005)	Provided by authors	40	50	0.99	1.08	1.08	1.05	NA	NA	-0.0839	0.045
18	van den Besselaar & Sandstrom 2016	Economics	Included	Field normalized citation score	Economics (2014)	Provided by authors	71	27	1.2	1.11	1.2	0.8	NA	NA	0.0807	0.0512
19	van den Besselaar & Sandstrom 2016	Behavioral and Educational Sciences	Included	Field normalized citation score	Behavioral and Educational Sciences (2014)	Provided by authors	17	28	1.2	1.24	0.58	0.55	NA	NA	-0.07	0.0946
20	van den Besselaar & Sandstrom 2016	Psychology	Included	Field normalized citation score	Psychology (2014)	Provided by authors	40	50	1.31	1.19	0.66	0.67	NA	NA	0.1788	0.0452
21	Martinez et al. 2015	Musculoskeletal Tumor	Included	H index	Assistant professors	Figure 4 and data provided by authors	30	8	6	3.25	0.9	0.7	NA	NA	3113	0.2998
22	Martinez et al. 2015	Musculoskeletal Tumor	Included	H index	Associate professors	Figure 4 and data provided by authors	30	4	10.6	11.5	1.7	4	NA	NA	-0.4329	0.2864
23	Martinez et al. 2015	Musculoskeletal Tumor	Included	H index	Professors	Figure 4 and data provided by authors	48	4	20	11.75	2.5	5.2	NA	NA	29675	0.3621
24	Martinez et al. 2015	Musculoskeletal Tumor	Included	H index	Chairs	Figure 4 and data provided by authors	11	1	20.5	21	4	0	NA	NA	-0.1153	10917
25	Henderson et al. 2014	Health	Included	H-index WoS	NA	Text	335	98	22.8	15.39	20.12	16.88	NA	NA	0.3805	0.0134
26	Sotudeh & Khoshian 2014	Nano Technology	Included	Mean number of citations	NA	Table 2	923	148	4.09	3.32	7.09	5.09	NA	NA	0.1123	0.0078
27	Mueller et al. 2017	Surgery	Included	H index	Assistant professors	Table 2	51	23	8.63	6.34	5.74	4.34	NA	NA	0.4235	0.0644
28	Mueller et al. 2017	Surgery	Included	H index	Associate professors	Table 2	45	10	14.93	11.3	7.12	3.71	NA	NA	0.5369	0.125
29	Mueller et al. 2017	Surgery	Included	H index	Full professors	Table 2	59	18	25.2	21.94	12.68	13.04	NA	NA	0.2529	0.0729
30	Nielsen 2015	Natural Sciences	Excluded	Mean normalized citation score	Natural Sciences	Table 2	1057	399	1.51	1.48	2.81	1.95	NA	NA	0.0115	0.0035
31	Nielsen 2015	Life Sciences	Excluded	Mean normalized citation score	Life Sciences	Table 2	439	245	1.43	1.44	1.78	2.29	NA	NA	-0.0051	0.0064
32	Nielsen 2015	Humanities	Excluded	Mean normalized citation score	Humanities	Table 2	208	74	1.24	1.07	1.17	0.88	NA	NA	0.1539	0.0184
33	Nielsen 2015	Medical sciences	Excluded	Mean normalized citation score	Medical sciences	Table 2	1134	580	1.21	1.13	1.25	1.26	NA	NA	0.0638	0.0026
34	Frandsen et al. 2015	Several	Included	Citation number	NA	Table 4	63	78	8.59	18.05	26.42	81.73	NA	NA	-0.1486	0.0288
35	Williams et al. 2015	Political science	Included	Mean number of citations	NA	Table 7	1616	387	10.71	7.73	23.43	11.05	NA	NA	0.1379	0.0032
36	Cikara et al. 2012	Social Psicology	Included	Standardized ranking for citations	Citation source (handbook)	Tables 1 and 2	30	23	-0.251	-0.296	1.01	1321	NA	NA	0.0384	0.0768
37	Cikara et al. 2012	Social Psicology	Included	Standardized ranking for citations	Citation source (textbook)	Tables 1 and 2	30	23	10.73	10.48	16.88	18.63	NA	NA	0.0139	0.0768

## Sheet: Dataset S5
Dataset S5. References and effect sizes of the articles included in our meta-analysis that evaluated gender-bias based on experimental studies.
ID_observation	Reference	Research_field	Psychology	Response_variable	Within-study_independence_criteria	Data_availability	Success_men	Success_wom	Fail_men	Fail_wom	N_men	N_wom	Mean_men	Mean_wom	SD_men	SD_wom	N_total	d	dvar	Hedges' d	Hedges'd var
1	Borsuk et al. 2009	Ecology	no	Proportion of articles accepted and rejected	NA	Text pags 986 & 987	85	83	29	31	114	114	NA	NA	NA	NA	237	NA	NA	0.055	0.0333
2	Knobloch-Westerwick et al. 2013	Communication	no	Quality perception of conference abstracts	NA	Text pag 616	NA	NA	NA	NA	114	114	5.33	5.26	0.12	0.12	228	NA	NA	0.5814	0.0183
3	Moss-Racusin et al. 2014	Science	no	Competence rate for a same CV with a man/woman name	NA	Table 1, text pag 16475	NA	NA	NA	NA	63	64	4.05	3325	1055	1085	127	NA	NA	0.6733	0.0333
4	Steinpreis et al. 1999	Phychology	yes	Hierability of a same CV with a man/woman name	CV corresponds to a young scientist	Figure 5	45	29	17	36	62	65	NA	NA	NA	NA	127	NA	NA	0.721	0.053
5	Steinpreis et al. 1999	Phychology	yes	Tenurability of a same CV with a man/woman name	CV corresponds to a tenure scientist	Figure 6	49	36	12	8	61	44	NA	NA	NA	NA	105	NA	NA	-0.059	0.094
6	Lloyd 1990	Behaviour	yes	Proportion of positive reviews	NA	Table 2	16	26	14	9	30	35	NA	NA	NA	NA	65	NA	NA	-0.562	0.1041
7	Reuben et al. 2014	Mathematics	no	Proportion of "hired" man and woman	NA	Figure 1	335	172	NA	NA	NA	NA	NA	NA	NA	NA	507	0.7314	0.0053	0.7303	0.0053
8	Williams & Ceci 2015	Biology, Psychology, Engeneering and Economics	mix	Proportion of preference for male and female research positions applicants by faculty of both genders	NA	Text pag 5362 (Experiment 1)	111	228	NA	NA	NA	NA	NA	NA	NA	NA	339	-0.7809	0.0081	-0.7792	0.0081
9	Foschi et al. 1994	Engeneering and Physics	no	Proportion of chosen women and man applying for jobs	Hiring subjetcs were men	Table 1	16	9	4	11	20	20	NA	NA	NA	NA	40	NA	NA	0.962	0.189
10	Foschi et al. 1994	Engeneering and Physics	no	Proportion of chosen women and man applying for jobs	Hiring subjetcs were women	Table 1	11	14	9	6	20	20	NA	NA	NA	NA	40	NA	NA	-0.392	0.1617
11	Fidell 1970	Psychology	yes	Desirability of a candidate for a academic position	Hypothetical candidates with lastname Ross	Table 2	NA	NA	NA	NA	72	75	3.29	2.97	1.26	1.17	147	NA	NA	0.262	0.0275
12	Fidell 1970	Psychology	yes	Desirability of a candidate for a academic position	Hypothetical candidates with lastname Baxter	Table 2	NA	NA	NA	NA	72	75	1.69	1.88	0.78	0.93	147	NA	NA	-0.22	0.0274
13	Fidell 1970	Psychology	yes	Desirability of a candidate for a academic position	Hypothetical candidates with lastname Wilson	Table 2	NA	NA	NA	NA	75	72	2.2	1.93	1.16	1.08	147	NA	NA	0.2395	0.0274
14	Fidell 1970	Psychology	yes	Desirability of a candidate for a academic position	Hypothetical candidates with lastname LaSalle	Table 2	NA	NA	NA	NA	72	75	4.88	4.63	1.37	1.28	147	NA	NA	0.1877	0.0273
15	Fidell 1970	Psychology	yes	Desirability of a candidate for a academic position	Hypothetical candidates with lastname Guyer	Table 2	NA	NA	NA	NA	75	72	3.95	4.12	1.42	1.39	147	NA	NA	-0.1203	0.0273
16	Fidell 1970	Psychology	yes	Desirability of a candidate for a academic position	Hypothetical candidates with lastname Pinney	Table 2	NA	NA	NA	NA	75	72	3.39	3.22	1.44	1.47	147	NA	NA	0.1163	0.0273
17	Fidell 1970	Psychology	yes	Desirability of a candidate for a academic position	Hypothetical candidates with lastname Norton	Table 2	NA	NA	NA	NA	72	75	5.89	5.73	1.07	0.99	147	NA	NA	0.1545	0.0273
18	Fidell 1970	Psychology	yes	Desirability of a candidate for a academic position	Hypothetical candidates with lastname Wiley	Table 2	NA	NA	NA	NA	75	72	4.96	4.49	1.5	1.48	147	NA	NA	0.3138	0.0276

## Sheet: Dataset S6
Dataset S6. Metadata explaining the variables in datasets S1-S5
Column	Explanation
ID_Observation	The number of the observation
Reference	The authors of the article from which data was collected. A complete reference is provided in dataset S7
Research_field	Research field of the primary data. In the datasets where two columns of reserarch filed are provided, one is more generic and the another is the specific area provided by the paper
Time	Period when primary data were collected. In the datasets where two columns of Time are provided, one is more generic (century) and the another is the specific year
Productivity_proxy	The kind of productivity proxy considered by the primary study
Response_variable	Description of the response variable used for question 4 (gender bias experimental assesment)
Within-study_independence_criteria	Criteria used to include several outcomes from the same study
Data_availability	The specific location of the raw data in the source article
Self-citation	If the primary study includes or excludes self-citations to calculate the impact of researchers
Impact_measure	Measure used to assess researcher/research quality
N_men	Sample size for men
N_women	Sample size for women
N_total	Total sample size
Mean_men	Mean value for men
Mean_wom	Mean value for women
SD_men	SD of the mean for men
SD_wom	SD of the mean for women
Men_perc	Percentage of research items attributed to men
Women_perc	Percentage of research items attributed to women
success_men	Number of times when men where succesful
success_women	Number of times when women where succesful
fail_men	Number of times when men where not succesful
fail_women	Number of times when women where not succesful
d	Effect size d
dvar	Variance of d
Hedges'd	Effect size Hedges'd
Hedges'd var	Variance of Hedges'd
Hedgesg	Effect size Hedges'g
Hedgesg_v	Variance of Hedges'g
RP	Effect size raw proportion
Rpvar	Variance of raw proportion
LnOR	Effect Size log of Odd's ratio
LnOR var	Variance of log Odd's ratio

## Sheet: Dataset S7
Dataset S7. Complete references of the articles included in our meta-analyses.
#	Data source	Authors	Title	Journal	Volume	Issue	Start page	End page	Year
1	WOS	Mansour, Ahmad M; Shields, Carol L; Maalouf, Fadi C; Massoud, Vicky A; Jurdy, Lama; Mathysen, Danny G P; Jaafar, Dalida; Aclimandos, Wagih	Five-Decade Profile of Women in Leadership Positions at Ophthalmic Publications	Archives of Ophthalmology	130	11	1441	1446	2012
2	WOS	Kretschmer, Hildrun; Kundra, Ramesh; Beaver, Donald deB; Kretschmer, Theo	Gender Bias in Journals of Gender Studies	Scientometrics	93	1	135	150	2012
3	WOS	McGuire, Krista L; Primack, Richard B; Losos, Elizabeth C	Dramatic Improvements and Persistent Challenges for Women Ecologists	Bioscience	62	2	189	196	2012
4	WOS	Addessi, Elsa; Borgi, Marta; Palagi, Elisabetta	Is primatology an equal-opportunity discipline?	Plos One	7	1			2012
5	WOS	Slyder, Jacob B; Stein, Beth R; Sams, Brent S; Walker, David M; Beale, B Jacob; Feldhaus, Jeffrey J; Copenheaver, Carolyn A	Citation Pattern and Lifespan: A Comparison of Discipline, Institution, and Individual	Scientometrics	89	3	955	966	2011
6	WOS	Shields, Linda; Hall, Jenny; Mamun, Abdulla A	The 'Gender Gap' in Authorship in Nursing Literature	Journal of The Royal Society of Medicine	104	11	457	464	2011
7	WOS	Rani, Kanta; Luthra, Rajesh	Are Research Grants Free from Gender Bias: An Overview of Funding Pattern of CSIR Extramural Research Projects in Life Sciences	Current Science	100	1	38	42	2011
8	WOS	Miro, Oscar; Burillo-Putze, Guillermo; Plunkett, Patrick K; Brown, Anthony F T	Female Representation on Emergency Medicine Editorial Teams	European Journal of Emergency Medicine	17	2	84	88	2010
9	WOS	Heckenberg, Andrea; Druml, Christiane	Gender Aspects in Medical Publication - The Wiener Klinische Wochenschrift	Wiener Klinische Wochenschrift	122	41430	141	145	2010
10	WOS	Pitak-Arnnop, Poramate; Sader, Robert; Rapidis, Alexander D; Dhanuthai, Kittipong; Bauer, Ute; Herve, Chistian; Hemprich, Alexander	Publication Bias in Oral and Maxillofacial Surgery Journals: An Observation on Published Controlled Trials	Journal of Cranio-Maxillofacial Surgery	38	1	4	10	2010
11	WOS	Copenheaver, Carolyn A; Goldbeck, Kyrille; Cherubini, Paolo	Lack of gender bias in citation rates of publications by dendrochronologists: what is unique about this discipline?	Tree-Ring Research	66	2	127	133	2010
12	WOS	Borsuk, Robyn M; Aarssen, Lonnie W; Budden, Amber E; Koricheva, Julia; Leimu, Roosa; Tregenza, Tom; Lortie, Christopher J	To Name or Not to Name: The Effect of Changing Author Gender on Peer Review	Bioscience	59	11	985	989	2009
13	WOS	Brooks, Joanna; Della Sala, Sergio	Re-Addressing Gender Bias in Cortex Publications	Cortex	45	10	1126	1137	2009
14	WOS	Feramisco, Jamison D; Leitenberger, Justin J; Redfern, Shelley I; Bian, Aihua; Xie, Xian-Jin; Resneck, Jack S, Jr	A Gender Gap in the Dermatology Literature? Cross-Sectional Analysis of Manuscript Authorship Trends in Dermatology Journals During 3 Decades	Journal of The American Academy of Dermatology	60	1	63	69	2009
15	WOS	Symonds, Matthew R E; Gemmell, Neil J; Braisher, Tamsin L; Gorringe, Kylie L; Elgar, Mark A	Gender Differences in Publication Output: Towards an Unbiased Metric of Research Performance	Plos One	1	2			2006
16	WOS	Braisher, TL; Symonds, MRE; Gemmell, NJ	Publication Success in Nature and Science Is Not Gender Dependent	Bioessays	27	8	858	859	2005
17	WOS	Bornmann, L; Daniel, HD	Selection of Research Fellowship Recipients By Committee Peer Review. Reliability, Fairness and Predictive Validity of Board of Trustees' Decisions	Scientometrics	63	2	297	320	2005
18	WOS	Tregenza, T	Gender Bias in the Refereeing Process?	Trends in Ecology & Evolution	17	8	349	350	2002
19	WOS	Jayasinghe, UW; Marsh, HW; Bond, N	Peer Review in the Funding of Research in Higher Education: The Australian Experience	Educational Evaluation and Policy Analysis	23	4	343	364	2001
20	WOS	Wilson, DS	Patterns in Publishing in Three North American Herpetological Journals: Gender Biases	Herpetologica	54		S35	S42	1998
21	WOS	Gilbert, JR; Williams, ES; Lundberg, GD	Is There Gender Bias in JAMAS Peer-Review Process	Jama-Journal of The American Medical Association	272	2	139	142	1994
22	WOS	Cronin, B; Overfelt, K	Citation-based auditing of academic-performance	Journal of The American Society for Information Science	45	2	61	72	1994
23	WOS	Knobloch-Westerwick, S; Glynn, CJ; Huge, M	The Matilda Effect in Science Communication: An Experiment on Gender Bias in Publication Quality Perceptions and Collaboration Interest	Science Communication	35	5	603	625	2013
24	WOS	Romei, A; Ruggieri, S; Turini, F	Discrimination Discovery in Scientific Project Evaluation: A Case Study	Expert Systems with Applications	40	15	6064	6079	2013
25	Talk	Moss-Racusin, C; Dovidio JF; Brescoll VL; Graham MJ; Handelsman J	Science faculty´s subtle gender biases favor male students	Proceedings of The National Academy of Sciences of the United States Of America	109	41	16474	16479	2012
26	References	Steinpreis, Rhea E; Anders, Katie A ; Ritzke, Dawn	The Impact of Gender on the Review of the Curricula Vitae of Job Applicants and Tenure Candidates: A National Empirical Study	Sex Roles	41		509	528	1999
27	References	Borsuk, RM ; Budden, AE; Leimu, R; Aarssen, LW; Lortie, CJ	The Influence of Author Gender, National Language and Number of Authors on Citation Rate in Ecology	The Open Journal of Ecology	2		25	28	2009
28	References	Kurichi, Jibby E; Kelz, Rachel R; Sonnad, Seema S	Women Authors of Surgical Research	Archives of Surgegy	140		1074	1077	2005
29	References	Okike, Kanu; Kocher, Mininder S; Mehlman, Charles T; Heckman, James ; Bhandari, Mohit	Non scientific Factors Associated with Acceptance for Publication in the Journal of Bone and Joint Surgery	The Journal of Bone and Joint Surgery	90		2432	2437	2008
30	References	Grant, J; Burden, S; Breen, G	No Evidence of Sexism in Peer Review	Nature	390		438	438	1997
31	References	Friesen, HG	Equal Opportunities in Canada	Nature	391		326	326	1998
32	References	Jagsi, R; Tarbell, NJ; Henault, LE; Chang, Y; Hylek, EM	The Representation of Women on the Editorial Boards of Major Medical Journals: A 35-Year Perspective	Archives of Internal Medicine	168		544	548	2008
33	References	Lloyd, ME	Gender Factors in Reviewer Recommendations for Manuscript Publication	Journal of Applied Behavior Analysis	23		539	543	1990
34	References	Jagsi, R; Guancial, EA; Worobey, CC; Henault, LE; Chang, Y; Starr, R; Tarbell, NJ; Hylek, EM	The "Gender Gap" in Authorship of Academic Medical Literature--A 35-Year Perspective.	New England Journal of Medicine	355		281	287	2006
35	References	Wenneras, C; Wold, A	Nespotism and Sexism in Peer-Review	Nature	387		341	343	1997
36	References	Editorial Nature neuroscience	Women in Neuroscience: A Numbers Game	Nature Neuroscience	9		853	853	2006
37	References	Wong, CA; Stock, MC	The Status of Women in Academic Anesthesiology: A Progress Report	Anesthesia & Analgesia	107		178	184	2008
38	References	Bhattacharyya, N; Shapiro, NL	Increased Female Autorship in Otolarynology Over the Past Three Decades	The Laryngoscope	110		358	361	2000
39	References	Morton, MJ; Sonnad, SS	Women on Professional Society and Journal Editorial Boards	Journal of The National Medical Association	99	7	764	771	2007
40	References	Dickersin, K; Fredman, L; Flegal, KM; Scott, JD; Crawley, B	Is there a Sex Bias in Choosing Editors?	Jama-Journal of The American Medical Association	280	3	260	264	1988
41	References	Xie, Y; Shauman, KA	Sex Differences in Research Productivity: New Evidence About an Old Puzzle	American Sociological Review	63		847	870	1996
42	References	Sax, LJ; Hagedorm, LS; Arredondo, M; Dicrisi III, FA	Faculty Research Productivity: Exploring the Role of Gender and Family-Related Factors	Research in High Education	43		423	446	2002
43	References	Kelly, CD; Jennions, MD	The H Index and Career Assessment by Numbers	Trends in Ecology & Evolution	21		167	170	2006
44	References	Ding, WW; Murray, F; Stuart, TE	Gender Differences in Patenting in the Academic Life Sciences	Science	313		665	667	2006
45	References	Nonnemaker, L	Women Physicians in Academic Medicine: New Insights from Cohort Studies	New England Journal of Medicine	342		399	405	2000
46	References	Crowe, M; King, B	Differences in the Proportion of Women to Men Invited to Give Seminars: Is the Old Boy Still Kicking Five Years Later?	Bulletin of the Ecological Society of America	74		371	374	1993
47	References	Primack, RB; O'Leary, V	Research Productivity of Men and Women Ecologists: A Longitudinal Study of Former Graduate Students	Bulletin of the Ecological Society of America	70		7	12	1989
48	References	Long, JS; Allison, PD; McGinnis, R	Rank Advancement in Academic Careers: Sex Differences and the Effects of Productivity	American Sociological Review	58		703	722	1993
49	References	Gannon, L; Luchetta, T; Rhodes, K; Pardie, L; Segrist, D	Sex Bias in Psychological Research: Progress or complacency?	American Psychologist	47		389	396	1992
50	References	Leahey, Erin	Gender Differences in Productivity: Research Specialization as a Missing Link	Gender & Society	20		754	780	2006
51	References	Ledin, Anna; Bornmann, Lutz; Gannon, Frank; Wallon, Gerlind	A persistent problem - traditional gender roles hold back female scientists	EMBO Reports	8		982	987	2007
52	WOS	Filardo, Giovanni; da Graca, Briget; Sass, Danielle M; Pollock, Benjamin D; Smith, Emma B; Martinez, Melissa Ashley-Marie	Trends and Comparison of Female First Authorship in High Impact Medical Journals: Observational Study (1994-2014)	Brithish Medical Journal	352				2016
53	WOS	Fox, Charles W; Burns, C Sean; Muncy, Anna D; Meyer, Jennifer A	Gender Differences in Patterns of Authorship Do Not Affect Peer Review Outcomes at an Ecology Journal	Functional Ecology	30	1	126	139	2016
54	WOS	van den Besselaar, Peter; Sandstrom, Ulf	Gender Differences in Research Performance and Its Impact on Careers: A Longitudinal Case Study	Scientometrics	106	1	143	162	2016
55	WOS	Abramo, Giovanni; D'Angelo, Ciriaco Andrea; Rosati, Francesco	Gender Bias in Academic Recruitment	Scientometrics	106	1	119	141	2016
56	WOS	Martinez, Maximilian; Lopez, Santiago; Beebe, Kathleen	Gender Comparison of Scholarly Production in the Musculoskeletal Tumor Society Using the Hirsch Index	Journal of Surgical Education	72	6	1172	1178	2015
57	WOS	van der Lee, Romy; Ellemers, Naomi	Gender Contributes to Personal Research Funding Success in The Netherlands	Proceedings of The National Academy of Sciences of the United States Of America	112	40	12349	12353	2015
58	WOS	Handley, Grace; Frantz, Cynthia M; Kocovsky, Patrick M; DeVries, Dennis R; Cooke, Steven J; Claussen, Julie	An Examination of Gender Differences in the American Fisheries Society Peer-Review Process	Fisheries	40	9	442	451	2015
59	WOS	Ioannidou, Effie; Rosania, Amy	Under-Representation of Women on Dental Journal Editorial Boards	Plos One	10	1			2015
60	WOS	Spooner, Fiona; Smith, Rebecca K; Sutherland, William J	Trends, Biases and Effectiveness in Reported Conservation Interventions.	Conservation Evidence	12		2	7	2015
61	WOS	Lipton, Briony	A New 'ERA' of Women and Leadership The Gendered Impact of Quality Assurance in Australian Higher Education	Australian Universities Review	57	2	60	70	2015
62	WOS	Jones, Theresa M; Fanson, Kerry V; Lanfear, Rob; Symonds, Matthew R E; Higgie, Megan	Gender Differences in Conference Presentations: A Consequence of Self-Selection?	Peerj	2				2014
63	WOS	Cho, Alyssa H; Johnson, Shelly A; Schuman, Carrie E; Adler, Jennifer M; Gonzalez, Oscar; Graves, Sarah J; Huebner, Jana R; Marchant, D Blaine; Rifai, Sami W; Skinner, Irina; Bruna, Emilio M	Women Are Underrepresented on The Editorial Boards of Journals in Environmental Biology and Natural Resource Management	Peerj	2				2014
64	WOS	Bardolph, Dana N	A Critical Evaluation of Recent Gendered Publishing Trends in American Archaeology	American Antiquity	79	3	522	540	2014
65	WOS	Henderson, Michael T; Fijalkowski, Natalia; Wang, Sean K; Maltenfort, Mitch; Zheng, Luo Luo; Ratliff, John; Moshfeghi, Andrew A; Moshfeghi, Darius M	Gender Differences in Compensation in Academic Medicine: The Results from Four Neurological Specialties Within The University of California Healthcare System	Scientometrics	100	1	297	306	2014
66	WOS	Buckley, Hannah L; Sciligo, Amber R; Adair, Karen L; Case, Bradley S; Monks, Joanne M	Is There Gender Bias in Reviewer Selection and Publication Success Rates For the New Zealand Journal of Ecology?	New Zealand Journal of Ecology	38	2	335	339	2014
67	WOS	Sotudeh, Hajar; Khoshian, Nahid	Gender Differences in Science: The Case of Scientific Productivity in Nano Science & Technology During 2005-2007	Scientometrics	98	1	457	472	2014
68	WOS	Sanchez-Montoya, MM; Pastor, A; Aristi, I; del Arco, AI; Anton-Pardo, M; Bartrons, M; Ruiz, C; Feio, MJ; Gallardo, B; Chappuis, E; Catalan, N	Women in Limnology in the Iberian Peninsula: Biases, Barriers and Recommendations	Limnetica	35	1	61	72	2016
69	WOS	Pereira, D; Diaz, C	Are Women Properly Represented in Scientific Publication and Research? Interim Results From a Spanish Case Study in Earth Sciences	Episodes	39	1	52	58	2016
70	WOS	Mueller, C; Wright, R; Girod, S	The Publication Gender Gap in US Academic Surgery	BMC Surgery	17	16			2017
71	WOS	Gonzalez-Alvarez, J; Cervera-Crespo, T	Research Production in High-Impact Journals of Contemporary Neuroscience: A Gender Analysis	Journal of Informetrics	11	1	232	243	2017
72	WOS	Nielsen, MW	Gender Inequality and Research Performance: Moving Beyond Individual-Meritocratic Explanations of Academic Advancement	Studies in Higher Education	41	11	2044	2060	2016
73	WOS	Mimouni, M; Zayit-Soudry, S; Segal, O; Barak, Y; Nemet, AY; Shulman, S; Geffen, N	Trends in Authorship of Articles in Major Ophthalmology Journals by Gender, 2002-2014	Ophthalmology	123	8	1824	1828	2016
74	WOS	Reddy, AK; Bounds, G; Bakri, SJ; Gordon, LK; Smith, JR; Haller, JA; Thorne, JE	Representation of Women with Industry Ties in Ophthalmology	Jama Ophthalmology	134	6	636	643	2016
75	WOS	Frandsen, TF; Jacobsen, RH; Wallin, JA; Brixen, K; Ousager, J	Gender Differences in Scientific Performance: A Bibliometric Matching Analysis of Danish Health Sciences Graduates	Journal of Informetrics	9	4	1007	1017	2015
76	WOS	Yun, EJ; Yoon, DY; Kim, B; Moon, JY; Yoon, SJ; Hong, SJ; Baek, S	Closing The Gender Gap: Increased Female Authorship in AJR and Radiology	American Journal of Roentgenology	205	2	237	241	2015
77	WOS	Burden, M; Frank, MG; Keniston, A; Chadaga, SR; Czernik, Z; Echaniz, M; Griffith, J; Mintzer, D; Munoa, A; Spence, J; Statland, B; Teixeira, JP; Zoucha, J; Lones, J; Albert, RK	Gender Disparities in Leadership and Scholarly Productivity of Academic Hospitalists	Journal of Hospital Medicine	10	8	481	485	2015
78	WOS	Nkenke, E; Seemann, R; Vairaktaris, E; Schaller, HG; Rohde, M; Stelzle, F; Knipfer, C	Gender Trends in Authorship in Oral and Maxillofacial Surgery Literature: A 30-Year Analysis	Journal of Cranio-Maxillofacial Surgery	43	6	913	917	2015
79	WOS	Williams, H; Bates, S; Jenkins, L; Luke, D; Rogers, K	Gender and Journal Authorship: An Assessment of Articles Published By Women in Three Top British Political Science and International Relations Journals	European Political Science	14	2	116	130	2015
80	WOS	Aki, OE; Eroglu, EO; Uslu, E	Longitudinal Analysis of Female Authorship of Psychiatry Articles in Turkey	Noropsikiyatri Arsivi-Archives of Neuropsychiatry	52	1	95	98	2015
81	WOS	Franco-Cardenas, V; Rosenberg, J; Ramirez, A; Lin, J; Tsui, I	Decade long Profile of Women in Ophthalmic Publications	Jama Ophthalmology	133	3	255	259	2015
82	WOS	Merritt, H	Gender and Productivity in Biotechnology: Evidence from Mexican Scientists	Picmet '15 Portland International Center for Management of Engineering and Technology			1433	1442	2015
83	WOS	Jung, T; Ejermo, O	Demographic Patterns and Trends in Patenting: Gender, Age, and Education of Inventors	Technological Forecasting and Social Change	86		110	124	2014
84	WOS	West, JD; Jacquet, J; King, MM; Correll, SJ; Bergstrom, CT	The Role of Gender in Scholarly Authorship	Plos One	8	7			2013
85	WOS	Mauleon, E; Hillan, L; Moreno, L; Gomez, I; Bordons, M	Assessing Gender Balance Among Journal Authors and Editorial Board Members	Scientometrics	95	1	87	114	2013
86	WOS	Romano-Silva, MA; Correa, H; Oliveira, MCL; Quirino, IG; Colosimo, EA; Martelli, DR; Duarte, MG; Lima, LS; Silva, ACSE; Martelli, H; Oliveira, EA	Profile and Analysis of Scientific Production of Brazilian Researchers in Clinical Neurosciences	Revista de Psiquiatria Clinica	40	2	53	58	2013
87	WOS	Corrochano, MD; Lopez-Huertas, MJ; Jimenez-Contreras, E	Spanish Research in Knowledge Organization (2002-2010)	Knowledge Organization	40	1	28	41	2013
88	WOS	Cikara, M; Rudman, L; Fiske, S	Dearth by a Thousand Cuts?: Accounting for Gender Differences in Top-Ranked Publication Rates in Social Psychology	Journal of Social Issues	68	2	263	285	2012
89	WOS	Weiss, DA; Kovshilovskaya, B; Breyer, BN	Gender Trends of Urology Manuscript Authors in The United States: A 35-Year Progression	Journal of Urology	187	1	253	258	2012
90	WOS	Amrein, K; Langmann, A; Fahrleitner-Pammer, A; Pieber, TR; Zollner-Schwetz, I	Women Underrepresented on Editorial Boards of 60 Major Medical Journals	Gender Medicine	8	6	378	387	2011
91	WOS	Lewison, G; Markusova, V	Female Researchers in Russia: Have They Become More Visible?	Scientometrics	89	1	139	152	2011
92	WOS	Dotson, B	Women as Authors in the Pharmacy Literature: 1989-2009	American Journal of Health-System Pharmacy	68	18	1736	1739	2011
93	WOS	Amering, M; Schrank, B; Sibitz, I	The Gender Gap in High-Impact Psychiatry Journals	American Medicine	86	8	946	952	2011
94	WOS	Schrager, S; Bouwkamp, C; Mundt, M	Gender and First Authorship of Papers in Family Medicine Journals 2006-2008	Family Medicine	43	3	155	159	2011
95	WOS	Mendlowicz, MV; Coutinho, ESF; Laks, J; Fontenelle, LF; Valenca, AM; Berger, W; Figueira, I; de Aguiar, GA	Is there A 'Gender Gap' in Authorship of The Main Brazilian Psychiatric Journals at the Beginning of The 21st Century?	Scientometrics	86	1	27	37	2011
96	WOS	Jagsi, R; Motomura, AR; Griffith, KA; Rangarajan, S; Ubel, PA	Sex Differences in Attainment of Independent Funding by Career Development Awardees	Annals of Internal Medicine	151	11	804	W268	2009
97	WOS	Sidhu, R; Rajashekhar, P; Lavin, VL; Parry, J; Attwood, J; Holdcroft, A; Sanders, DS	The Gender Imbalance in Academic Medicine: A Study of Female Authorship in the United Kingdom	Journal of The Royal Society of Medicine	102	8	337	342	2009
98	WOS	Gordon, MB; Osganian, SK; Emans, SJ; Lovejoy, FH	Gender Differences in Research Grant Applications for Pediatric Residents	Pediatrics	124	2	E355	E361	2009
99	WOS	Ley, TJ; Hamilton, BH	The Gender Gap in NIH Grant Applications	Science	322	5907	1472	1474	2008
100	WOS	Beghtol, C	The gender-gap in library-education and publication	Journal of Education for Library and Information Science	27	1	12	30	1986
101	References	Breuning, M; Sanders, K	Gender and Journal Authorship in Eight Prestigious Political Science Journals	PS: Political Science & Politics	40	2	347	351	2007
102	References	Lariviere, V; Gingras, Y; Cronin, B; Sugimoto, CR	Global Gender Disparities in Science	Nature	504		211	213	2013
103	References	Martin, Laura Jane	Where are the Women in Ecology?	Frontiers in Ecology and the Environment	10	4	177	178	2012
104	References	Ostby, G; Strand, H; Nordas, R	Gender Gap or Gender Bias in Peace Research? Publication Patterns and Citation Rates for Journal of Peace Research, 1983-2008	International Studies Perspectives	14		493	506	2013
105	References	Leta, J; Lewinson, G	The Contribution of Women in Brazilian Science: A Case Study in Astronomy, Immunology and Oceanography	Scientometrics	57	3	339	353	2003
106	References	Reuben, E; Sapienza, P; Zingales, L	How Stereotypes Impair Women's Careers in Science	Proceedings of The National Academy of Sciences of the United States Of America	111	12	4403	4408	2014
107	References	Williams, WM; Ceci, SJ	National Hiring Experiments Reveal 2:1 Faculty Preference for Women on STEM Tenure Track	Proceedings of The National Academy of Sciences of the United States Of America	112	17	5360	5365	2015
108	References	Foschi, M; Lai, L; Sigerson, K	Gender and Double Standards in the Assessment of Job Applicants	Social Psychology Quarterly	57	4	326	339	1994
109	References	Fidell, LS	Empirical Verification of Sex Discrimination in Hiring Practices in Psychology	American Psychologist	25	12	1094	1098	1970
110	Scielo	Lima, Pilon, NAL; Durigan, G	A Mulher na Botânica: Questões de Gênero na Participação Feminina em Congresos de Botanica No Brasil	Hoehnea	38	1	115	121	2009
