# Supplementary material for: Unravelling the gender productivity gap in science: a meta-analytical review
Source: R Soc Open Sci. 2019 Jun 12;6(6):181566. doi: 10.1098/rsos.181566 (PMC6599789; doi:10.1098/rsos.181566)
Supplement: Analyses code Q1a.txt [file rsos181566supp5.txt]

ID_article	ID_observation	Reference	Time	Research_field	Research_field 2	N_men	N_wom	Mean_men	Mean_wom	SD_men	SD_wom
68	1	Krista et al. 2012	Mix	Biology	Biological science	233	183	3.02	2.18	1.29	0.95
69	2	Addessi et al. 2012	21st	Primatology	Biological science	72	98	1.25	1.11	1.19	0.79
69	3	Addessi et al. 2012	21st	Primatology	Biological science	88	61	1.71	1.22	1.03	0.13
218	4	Symonds et al. 2006	Mix	Ecology and Evolution	Biological science	129	39	28.26	20.23	18.13	11.27
239	5	Braisher et al. 2005	Mix	Life science	Biological science	305	136	12.4	9.1	9.35	6.25
395	6	Xie & Shauman 1998	20th	Several	Mix	2276	731	4.02	3.05	5.45	4.46
396	7	Sax et al. 2002	20th	Not informed, but we supposes all universities areas	Mix	6230	2937	2.79	2.47	1.2	1.09
435	8	Long et al. 1993	NA	Biochemistry	Biological science	262	138	1.41	1.61	0.98	1.08
441	9	Leahey 2006	NA	Sociology and linguistics	Social science	255	162	14.6	9.1	13.3	8.2
486	10	van den Besselaar & Sandstrom  2016	21st	Economics	Social science	71	27	8.82	5.81	5.13	3.77
486	11	van den Besselaar & Sandstrom 2016	21st	Behavioral and educational sciences 	Social science	17	28	23.24	16.86	11.31	18.25
486	12	van den Besselaar & Sandstrom 2016	21st	Psychology 	Social science	40	50	25.6	16.1	19.23	17.19
625	13	Henderson et al. 2014	21st	Health	Health	335	98	327	263	1373.71	785.05
781	14	Mueller et al. 2017	NA	Surgery	Health	51	23	23.47	16.56	22.58	14.21
781	15	Mueller et al. 2017	NA	Surgery	Health	45	10	45.69	25.5	32.07	11.85
781	16	Mueller et al. 2017	NA	Surgery	Health	59	18	85.78	61.83	66.6	44.85
854	17	Frandsen et al. 2015	Mix	Several	Mix	63	78	0.88	0.77	2.17	3.11
1001	18	Cikara et al. 2012	21st	Social Psicology	Social science	30	23	28.2	15.5	6.3	2.9
