# Supplementary material for: Unravelling the gender productivity gap in science: a meta-analytical review
Source: R Soc Open Sci. 2019 Jun 12;6(6):181566. doi: 10.1098/rsos.181566 (PMC6599789; doi:10.1098/rsos.181566)
Supplement: Analyses code Q1a.Rmd [file rsos181566supp6.zip]

Archive with 1 entries (1 files):
- rsos181566supp6.Rmd
