# Supplementary material for: Unravelling the gender productivity gap in science: a meta-analytical review
Source: R Soc Open Sci. 2019 Jun 12;6(6):181566. doi: 10.1098/rsos.181566 (PMC6599789; doi:10.1098/rsos.181566)
Supplement: Analyses code Q1a.Rmd [file rsos181566supp6.zip › rsos181566supp6.Rmd]

---
title: "Unravelling the gender productivity gap in science"
subtitle: "Question 1a - Gender productivity gap (individual-based)"
date: May 13, 2019
author: "Camila de Toledo Castanho"
output:
  html_document:
    toc: true
    toc_float:
      collapsed: false
---

# Installing required packages    

```{r , echo TRUE, eval = FALSE}
install.packages (c("metafor", "rmarkdown", "knitr")


```


# Loading required packages    
```{r }
 
library (metafor)
library(knitr)
library(rmarkdown)

```

# Loading data

```{r eval = TRUE, echo = TRUE}
Q1a<-read.table("Q1a.txt", header=TRUE, sep="\t")
str(Q1a)

```

# Calculating effect sizes (yi) and variances (vi)

```{r eval = TRUE, echo = TRUE}
Q1a<-escalc(measure="SMD", m1i=Mean_men, m2i=Mean_wom, sd1i=SD_men, sd2i=SD_wom, n1i=N_men, n2i=N_wom, data=Q1a, vtype="UB")
Q1a

```

# Hierarchical mixed effect meta-analysis

```{r eval = TRUE, echo = TRUE}

m.Q1a<-rma.mv(yi,vi, random=~1|ID_article/ID_observation,data=Q1a)
m.Q1a
forest (m.Q1a, slab=Q1a$Reference, xlim=c(-5,6), cex=0.8, xlab = "Hedges'd", mlab = "Overall effect (18)")
text(-5,20, "Author(s) and Year", pos=4, font=2, cex=1)
text(6,20, "Hedges'd [95% CI]", pos=2, font=2, cex=1)

```

# Heterogeneity

Heterogeneity I^2 for hierarchical models is not provided by metafor. We calculate total heterogeneity using the formulas provided by Nakagawa & Santos 2012.
1) Calculate sampling variance of the dataset (we use precision of effect size);
2) Use the variance components of the model associated with random factors (those summarized in the sigma2 structure components).

## Sampling variance of the dataset

```{r eval = TRUE, echo = TRUE}
Q1a$wi <- 1/Q1a$vi 
sv.mQ1a <- sum(Q1a$wi*(length(Q1a$wi)-1))/(sum(Q1a$wi)^2-sum(Q1a$wi^2))
sv.mQ1a
```

## Total heterogeneity

```{r eval = TRUE, echo = TRUE}
I2.total = (m.Q1a$sigma2[1]+m.Q1a$sigma2[2])/(m.Q1a$sigma2[1]+m.Q1a$sigma2[2] + sv.mQ1a) * 100
I2.total
```


# Publication bias

## Egger's regression

Egger's regression using the meta-analytic residuals as the response variable and the precision as the moderator, as proposed by Nakagawa & Santos 2012 for hierarchical models. If the intercept of Egger's regression is significantly different from zero, there is evidence of publication bias.

```{r eval = TRUE, echo = TRUE}
egger.Q1a<-lm(residuals.rma(m.Q1a)~Q1a$vi)
summary(egger.Q1a)

```
## Sensitivity analysis

If residual standard >3 AND hatvalue >2 times the average of hatvalues, run analysis with those cases deleted to test for sensitivity (from Habeck & Schultz 2015).


```{r eval = TRUE, echo = TRUE}
rs.Q1a.me<-rstandard (m.Q1a)
hat.Q1a.me<-hatvalues(m.Q1a)/mean(hatvalues(m.Q1a))
plot(hat.Q1a.me, rs.Q1a.me$resid, xlab="hat / average hat value", ylab= "standard residuals",xlim=c(0,2.5), ylim=c(-3,3), cex.lab=1.2)
abline (h=-3)
abline (h=3)
abline (v=(2))

```
