# Supplementary material for: Unravelling the gender productivity gap in science: a meta-analytical review
Source: R Soc Open Sci. 2019 Jun 12;6(6):181566. doi: 10.1098/rsos.181566 (PMC6599789; doi:10.1098/rsos.181566)
Supplement: Analyses code Q1b.txt [file rsos181566supp8.txt]

ID_Article	ID_observation	Reference	Time	Research_field	Productivity_proxy	men_perc	wom_perc	N_total	N_men	N_wom
35	1	Mansour et al. 2012	20th	Health	publications	94.8	5.2	669	634	35
35	2	Mansour et al. 2012	21st	Health	publications	70.8	29.2	930	658	272
41	3	Kretschmer et al. 2012	Mix	Social science	publications	17.2	82.8	8649	1488	7161
84	4	Shields et al. 2011	20th	Health	publications	20.89	79.11	517	108	409
84	5	Shields et al. 2011	21st	Health	publications	15.1	84.9	1088	164	924
110	6	Rani & Luthra 2011	21st	Biological science	grants	73.4	26.6	361	265	96
134	7	Miro et al.  2010	21st	Health	evaluation comitees	86.8	13.2	372	323	49
140	8	Heckenberg & Druml 2010	21st	Health	publications	74	26	2507	1855	652
140	9	Heckenberg & Druml 2010	21st	Health	evaluation comitees	95.24	4.76	21	20	1
144	10	Pitak-Arnnop et al. 2010	21st	Health	publications	75.5	24.5	53	40	13
152	11	Brooks & Della Sala 2009	21st	Health	publications	52.45	47.55	204	107	97
173	12	Feramisco et al. 2009	21st	Health	publications	52	48	538	280	258
218	13	Symonds et al. 2006	Mix	Biological science	publications	82.2	17.8	4435	3646	789
246	14	Bornmann & Daniel 2005	20th	Health	grants	69.5	31.5	496	345	151
246	15	Bornmann & Daniel 2005	20th	Health	grants	65.2	34.8	138	90	48
270	16	Tregenza 2002	20th	Biological science	publications	77.9	22.1	723	563	160
277	17	Jayasinghe et al. 2001	20th	Mix	grants	84.6	15.4	635	537	98
295	18	Wilson 1998	20th	Biological science	publications	88.2	11.8	4301	3795	506
366	19	Borsuk et al. 2009	Mix	Biological science	publications	30.48	69.52	4511	1375	3136
369	20	Kurichi et al. 2005	21st	Health	publications	79.3	20.7	830	658	172
374	21	Jagsi et al. 2008	21st	Health	evaluation comitees	30.48	69.52	4511	1375	3136
374	22	Jagsi et al. 2008	20th	Health	evaluation comitees	98.68	1.32	151	149	2
376	23	Jagsi et al. 2006	20th	Health	publications	94.1	5.9	982	924	58
376	24	Jagsi et al. 2006	21st	Health	publications	70.7	29.3	607	429	178
379	25	Wong & Stock 2008	21st	Health	other	79.13	20.87	1960	1551	409
379	26	Wong & Stock 2008	20th	Health	other	78.77	21.23	1762	1388	374
381	27	Bhattacharyya & Shapiro 2000	20th	Health	publications	96.53	3.47	576	556	20
381	28	Bhattacharyya & Shapiro 2000	20th	Health	publications	76.7	23.3	855	656	199
383	29	Sidhu et al. 2009a	20th	Health	publications	89.5	10.5	787	704	83
383	30	Sidhu et al. 2009a	21st	Health	publications	63.3	36.7	447	283	164
391	31	Dickersin et al. 1998	20th	Health	evaluation comitees	84.7	15.3	215	182	33
391	32	Dickersin et al. 1998	20th	Health	publications	68.6	31.4	2415	1657	758
391	33	Dickersin et al. 1998	20th	Health	evaluation comitees	92.42	7.58	66	61	5
437	34	Gannon et al. 1992	20th	Social science	publications	59.6	40.4	4629	2759	1870
449	35	Lima et al. 2011	21st	Biological science	publications	42.3	57.7	1210	512	698
449	36	Lima et al. 2011	20th	Biological science	publications	48.4	51.6	399	193	206
459	37	Filardo et al. 2016	20th	Health	publications	72.0	28.0	976	703	273
459	38	Filardo et al. 2016	21st	Health	publications	62	38	895	555	340
568	39	Spooner et al. 2015	21st	Biological science	publications	72	28	609	438	171
570	40	Lipton & Briony 2015	21st	TEMCP	evaluation comitees	77.7	33.3	18	14	4
570	41	Lipton & Briony 2015	21st	Mix	evaluation comitees	87.5	12.5	16	14	2
570	42	Lipton & Briony 2015	21st	Social science	evaluation comitees	50	50	20	10	10
570	43	Lipton & Briony 2015	21st	Social science	evaluation comitees	75	25	16	12	4
570	44	Lipton & Briony 2015	21st	TEMCP	evaluation comitees	87.5	12.5	16	14	2
570	45	Lipton & Briony 2015	21st	Biological science	evaluation comitees	75	25	16	12	4
570	46	Lipton & Briony 2015	21st	Health	evaluation comitees	59.1	40.9	22	13	9
608	47	Cho et al. 2014	Mix	Biological science	evaluation comitees	86	14	125	108	18
608	48	Cho et al. 2014	Mix	Biological science	evaluation comitees	84	16	2065	1735	330
608	49	Cho et al. 2014	Mix	Biological science	evaluation comitees	88	12	59	52	7
617	50	Bardolph. 2015	Mix	Social science	publications	71.4	28.6	2243	1602	641
673	51	Sotudeh & Khoshian 2014	21st	TEMCP	publications	87.23	12.77	4637	4045	592
750	52	Sanchez-Montoya et al. 2016	21st	Biological science	publications	62.5	37.5	88	55	33
750	53	Sanchez-Montoya et al. 2016	21st	Biological science	publications	56.5	43.5	2514	1420	1094
768	54	Pereira & Diaz  2016	21st	Mix	other	81.7	18.3	2387	1950	437
768	55	Pereira & Diaz  2016	21st	TEMCP	other	61.1	38.9	1382	844	538
768	56	Pereira & Diaz  2016	21st	TEMCP	grants	66.5	33.5	6606	4393	2213
782	57	Gonzalez-Alvarez & Cervera-Crespo 2017	21st	Health	publications	67.1	32.9	53351	35799	17552
808	58	Mimouni et al. 2016	21st	Health	publications	64.11	35.89	102231	65540	36691
818	59	Reddy et al. 2016	21st	Health	grants	89.4	10.6	462	413	49
860	60	Yun et al. 2015	20th	Health	publications	79.6	20.4	1445	1150	295
860	61	Yun et al. 2015	21st	Health	publications	65.6	34.4	1778	1166	612
861	62	Burden et al. 2015	21st	Health	publications	57.6	42.4	1359	783	576
864	63	Nkenke et al. 2015	20th	Health	publications	97	3	30	29	1
864	64	Nkenke et al. 2015	21st	Health	publications	80	20	5	4	1
864	65	Nkenke et al. 2015	20th	Health	publications	95	5	40	38	2
864	66	Nkenke et al. 2015	20th	Health	publications	100	0	2	2	0
864	67	Nkenke et al. 2015	20th	Health	publications	92	8	12	11	1
864	68	Nkenke et al. 2015	20th	Health	publications	100	0	2	2	0
864	69	Nkenke et al. 2015	21st	Health	publications	77.6	22.4	138	107	31
864	70	Nkenke et al. 2015	21st	Health	publications	80	20	56	45	11
864	71	Nkenke et al. 2015	21st	Health	publications	92	8	12	11	1
864	72	Nkenke et al. 2015	21st	Health	publications	75.5	24.5	147	111	36
868	73	Williams et al. 2015	Mix	Social science	publications	80.9	19.1	2084	1686	398
884	74	Aki et al. 2015	20th	Health	publications	57.6	42.4	33	19	14
884	75	Aki et al. 2015	21st	Health	publications	62.7	37.3	1312	823	489
886	76	Franco-Cardenas et al. 2015	21st	Health	publications	76.8	23.2	336	258	78
886	77	Franco-Cardenas et al. 2015	21st	Health	publications	67.5	32.5	335	226	109
895	78	Merritt 2015	Mix	Mix	patents	65.2	34.8	23	15	8
920	79	Jung & Ejermo 2014	21st	TEMCP	patents	91.4	8.6	13946	12747	1199
920	80	Jung & Ejermo 2014	20th	TEMCP	patents	96.7	3.3	3236	3129	107
966	81	West et al. 2013	20th	Mix	publications	76	24	520000	395200	124800
966	82	West et al. 2013	21st	Mix	publications	70	30	580000	406000	174000
974	83	Mauleon et al. 2013	20th	Mix	evaluation comitees	85.42	14.58	5127	4379	748
974	84	Mauleon et al. 2013	20th	TEMCP	publications	75.9	24.1	145	110	35
974	85	Mauleon et al. 2013	21st	Health	publications	55.8	44.2	545	304	241
974	86	Mauleon et al. 2013	21st	Social science	publications	56.7	43.3	171	97	74
974	87	Mauleon et al. 2013	21st	TEMCP	publications	57.2	42.8	397	227	170
974	88	Mauleon et al. 2013	21st	Social science	publications	58.7	41.3	1151	676	475
974	89	Mauleon et al. 2013	21st	Biological science	publications	63.1	36.9	428	270	158
974	90	Mauleon et al. 2013	21st	Health	publications	66.4	33.6	1703	1131	572
974	91	Mauleon et al. 2013	21st	TEMCP	publications	85.6	14.4	180	154	26
974	92	Mauleon et al. 2013	21st	TEMCP	publications	59.9	40.1	309	185	124
974	93	Mauleon et al. 2013	21st	Mix	evaluation comitees	81.55	18.45	6757	5510	1247
974	94	Mauleon et al. 2013	20th	Health	publications	63.2	36.8	475	300	175
974	95	Mauleon et al. 2013	20th	Social science	publications	70.8	29.2	277	196	81
974	96	Mauleon et al. 2013	20th	TEMCP	publications	68.1	31.9	285	194	91
974	97	Mauleon et al. 2013	20th	Social science	publications	70.5	29.5	577	407	170
974	98	Mauleon et al. 2013	20th	Biological science	publications	62.4	37.6	263	164	99
974	99	Mauleon et al. 2013	20th	Health	publications	73.8	26.2	2237	1651	586
974	100	Mauleon et al. 2013	20th	TEMCP	publications	87.8	12.2	82	72	10
986	101	Romano-Silva et al. 2013	21st	Health	grants	74.1	25.9	58	43	15
987	102	Corrochano et al. 2013	21st	Social science	publications	58.5	41.5	159	93	66
1013	103	Weiss et al. 2012	20th	Health	publications	98.5	1.5	657	647	10
1013	104	Weiss et al. 2012	21st	Health	publications	83.3	16.7	604	503	101
1015	105	Amrein et al. 2011	21st	Health	evaluation comitees	84.1	15.9	63	53	10
1015	106	Amrein et al. 2012	21st	Health	evaluation comitees	82.5	17.5	4112	3392	720
1019	107	Lewison & Markusova 2011	21st	Biological science	publications	55	45	1075	591	484
1019	108	Lewison & Markusova 2011	20th	Health	publications	32	68	4927	1577	3350
1019	109	Lewison & Markusova 2011	20th	TEMCP	publications	31.4	68.6	6776	2128	4648
1019	110	Lewison & Markusova 2011	20th	Health	publications	36	64	4396	1583	2813
1019	111	Lewison & Markusova 2011	20th	TEMCP	publications	26	74	1664	433	1231
1019	112	Lewison & Markusova 2011	20th	TEMCP	publications	19.5	80.5	1701	332	1369
1019	113	Lewison & Markusova 2011	20th	TEMCP	publications	9.6	90.4	609	58	551
1019	114	Lewison & Markusova 2011	20th	TEMCP	publications	11.7	88.3	6695	783	5912
1019	115	Lewison & Markusova 2011	21st	Health	publications	59.4	40.6	1902	1130	772
1019	116	Lewison & Markusova 2011	21st	TEMCP	publications	67	33	5230	3504	1726
1019	117	Lewison & Markusova 2011	21st	Health	publications	53.1	46.9	1611	855	756
1019	118	Lewison & Markusova 2011	21st	TEMCP	publications	75.7	24.3	2623	1986	637
1019	119	Lewison & Markusova 2011	21st	TEMCP	publications	84	16	2387	2005	382
1019	120	Lewison & Markusova 2011	21st	TEMCP	publications	88	12	1444	1271	173
1019	121	Lewison & Markusova 2011	21st	TEMCP	publications	87.7	12.3	8139	7138	1001
1019	122	Lewison & Markusova 2011	20th	Biological science	publications	35	65	967	338	629
1020	123	Dotson 2011	20th	Biological science	publications	70.1	29.9	134	94	40
1020	124	Dotson 2011	21st	Biological science	publications	47.8	52.2	113	54	59
1022	125	Amering et al. 2011	20th	Health	publications	82.9	17.1	918	761	157
1022	126	Amering et al. 2011	21st	Health	publications	64.7	35.3	716	463	253
1022	127	Amering et al. 2011	20th	Health	evaluation comitees	84	16	77	65	12
1022	128	Amering et al. 2011	21st	Health	evaluation comitees	75	25	127	95	32
1033	129	Schrager et al. 2011	21st	Health	publications	66.5	33.5	2126	1414	712
1033	130	Schrager et al. 2011	21st	Health	evaluation comitees	70.6	29.4	194	137	57
1033	131	Schrager et al. 2011	20th	Health	evaluation comitees	81.1	18.9	185	150	35
1043	132	Mendlowicz et al. 2011	21st	Health	publications	56.3	43.7	1036	583	453
1063	133	Jagsi et al. 2009	Mix	Health	grants	70.5	29.5	834	588	246
1085	134	Ley & Hamilton 2008	21st	Health	grants	68.4	31.6	7366	5038	2328
1085	135	Ley & Hamilton 2008	21st	Health	grants	76.7	23.3	23433	17973	5460
1177	136	Beghtol 1986	20th	Social science	publications	53.4	46.6	575	307	268
1178	137	Breuning & Sanders 2007	Mix	Social science	publications	79.1	20.9	1605	1270	335
1180	138	Lariviere et al. 2013	21st	Mix	publications	65.9	34.1	5483841	3613851	1869990
1181	139	Martin 2012	21st	Biological science	publications	67	33	258	173	85
1181	140	Martin 2012	Mix	Biological science	publications	95	5	20	19	1
1182	141	Ostby et al. 2013	Mix	Social science	publications	85.1	14.9	656	558	98
1184	142	Leta & Lewinson 2003	Mix	TEMCP	publications	74.8	25.2	602	450	152
1184	143	Leta & Lewinson 2003	Mix	Health	publications	60.5	39.5	147	89	58
1184	144	Leta & Lewinson 2003	Mix	Biological science	publications	53	47	474	251	223
