# Supplementary material for: Unravelling the gender productivity gap in science: a meta-analytical review
Source: R Soc Open Sci. 2019 Jun 12;6(6):181566. doi: 10.1098/rsos.181566 (PMC6599789; doi:10.1098/rsos.181566)
Supplement: Analyses code Q2.txt [file rsos181566supp11.txt]

ID_article	ID_observation	Reference	Research_field	Productivity_proxy	public_men	public_wom	rej_men	rej_wom	N_men	N_wom
110	1	Rani & Luthra 2011	Biological science	grants	265	96	416	136	681	232
140	2	Heckenberg & Druml 2010	Health	publications	965	365	1137	287	1855	652
246	3	Bornmann & Daniel 2005	Health	grants	340	156	802	656	1142	812
246	4	Bornmann & Daniel 2005	Health	grants	90	48	380	225	470	273
270	5	Tregenza 2002	Biological science	publications	563	160	919	308	1482	468
277	6	Jayasinghe et al. 2001	Mix	grants	537	98	1983	363	2520	461
315	7	Gilbert et al. 1994	Health	publications	193	49	589	205	782	254
350	8	Romei et al. 2013	Mix	grants	25	17	856	906	881	923
350	9	Romei et al. 2013	Mix	grants	51	12	1143	780	1194	792
371	10	Okike et al. 2008	Health	publications	226	28	801	88	1027	116
372	11	Grant et al. 1997	Health	grants	301	72	795	196	1097	268
372	12	Grant et al. 1997	Health	grants	12	9	208	96	220	105
372	13	Grant et al. 1997	Health	grants	163	49	454	118	617	167
372	14	Grant et al. 1997	Health	grants	28	11	141	96	169	107
373	15	Friesen 1998	Health	grants	1160	297	3208	870	4368	1167
373	16	Friesen 1998	Health	grants	64	20	322	123	386	143
373	17	Friesen 1998	Health	grants	222	111	1139	747	1361	858
377	18	Wenneras & Wold 1997	Health	grants	16	4	46	48	62	52
378	19	Editorial Nature Neuroscience 2006	Health	publications	42	10	315	82	357	92
387	20	Morton & Sonnad 2007	Health	evaluation_comitees	2001	390	502278	174742	504282	175132
398	21	Ding et al. 2006	Biological science	others	432	51	2892	852	3324	903
405	22	Nonnemaker 2000	Health	position	460	59	3940	1019	4400	1078
417	23	Crowe & King 1995	Biological science	others	14	2	121	65	135	67
446	24	Ledin et al. 2007	Biological science	grants	164	116	311	300	475	416
485	25	Fox et al. 2016	Biological science	publications	158	106	61	65	219	171
491	26	Abramo et al. 2016	Mix	position	388	162	1454	586	1842	748
510	27	van der Lee & Ellemers 2015	TEMCP	grants	22	10	61	29	83	39
510	28	van der Lee & Ellemers 2015	TEMCP	grants	44	11	158	37	202	48
510	29	van der Lee & Ellemers 2015	Social science	grants	33	32	197	134	230	166
510	30	van der Lee & Ellemers 2015	Mix	grants	30	13	159	49	189	62
510	31	van der Lee & Ellemers 2015	Mix	grants	12	17	93	61	105	78
510	32	van der Lee & Ellemers 2015	Mix	grants	38	18	118	108	156	126
510	33	van der Lee & Ellemers 2015	Social science	grants	65	47	360	362	425	409
510	34	van der Lee & Ellemers 2015	Health	grants	46	29	199	231	245	260
514	35	Grace et al. 2015	Biological science	publications	2197	436	1318	313	3515	749
565	36	Ioannidou & Rosania 2015	Health	evaluation_comitees	2608	452	546	544	3154	996
595	37	Jones et al. 2014	Biological science	others	23	14	3	2	26	16
663	38	Buckley et al. 2014	Biological science	publications	159	90	65	38	224	128
768	39	Pereira & Diaz 2016	TEMCP	position	844	538	1677	1692	2521	2230
768	40	Pereira & Diaz 2016	TEMCP	grants	4391	2215	2305	1225	6696	3440
1070	41	Gordon et al. 2009	Health	grants	19	23	6	19	25	39
1085	42	Ley & Hamilton 2008	Health	grants	5041	2325	19667	9318	24708	11643
1085	43	Ley & Hamilton 2008	Health	grants	17982	5451	33806	11386	51788	16837
