# Supplementary material for: Unravelling the gender productivity gap in science: a meta-analytical review
Source: R Soc Open Sci. 2019 Jun 12;6(6):181566. doi: 10.1098/rsos.181566 (PMC6599789; doi:10.1098/rsos.181566)
Supplement: Analyses code Q3.txt [file rsos181566supp14.txt]

ID_article	ID_observation	Reference	Self_citation	N_men	N_wom	Mean_men	Mean_wom	SD_men	SD_wom	d	var d	yi	vi
69	1	Addessi et al. 2012	Included	72	98	6.04	5.28	5.60	3.96	NA	NA	NA	NA
69	2	Addessi et al. 2012	Included	88	61	7.8	7.15	7.04	6.40	NA	NA	NA	NA
82	3	Slyder et al. 2011	Included	210	38	58.88	76.26	79.60	120.03	NA	NA	NA	NA
82	4	Slyder et al. 2011	Included	134	50	40.04	39.56	40.74	38.75	NA	NA	NA	NA
145	5	Copenheaver et al. 2010	Included	20	20	1.4	1.5	NA	NA	0.0422	0.1	0.041	0.096
145	6	Copenheaver et al. 2010	Included	20	20	0.6	1.2	NA	NA	-0.4802	0.1027	-0.471	0.099
145	7	Copenheaver et al. 2010	Included	20	20	5	2.8	NA	NA	0.2336	0.1006	0.229	0.097
145	8	Copenheaver et al. 2010	Included	20	20	0.8	3.3	NA	NA	-0.5126	0.1031	-0.502	0.099
145	9	Copenheaver et al. 2010	Included	20	20	9.5	7.3	NA	NA	0.0941	0.1001	0.092	0.096
145	10	Copenheaver et al. 2010	Included	20	20	0.4	0.9	NA	NA	-0.4542	0.1025	-0.445	0.098
317	11	Cronin & Overfelt 1994	Excluded	4	5	4.55	1.5	3.41	1.54	NA	NA	NA	NA
397	12	Kelly & Jennions 2006	Included	116	30	1.27	1	0.43	0.38	NA	NA	NA	NA
420	13	Primac & OLeary 1989	Excluded	158	122	4.4	4.6	4	3.9	NA	NA	NA	NA
435	14	Long et al. 1993	Included	262	138	4.03	4.72	3.85	4.22	NA	NA	NA	NA
486	15	van den Besselaar & Sandstrom 2016	Included	76	29	0.71	0.4	1.2	0.96	NA	NA	NA	NA
486	16	van den Besselaar & Sandstrom 2016	Included	18	31	1.01	1.03	1.3	1.3	NA	NA	NA	NA
486	17	van den Besselaar & Sandstrom 2016	Included	40	50	0.99	1.08	1.08	1.05	NA	NA	NA	NA
486	18	van den Besselaar & Sandstrom 2016	Included	71	27	1.2	1.11	1.2	0.8	NA	NA	NA	NA
486	19	van den Besselaar & Sandstrom 2016	Included	17	28	1.2	1.24	0.58	0.55	NA	NA	NA	NA
486	20	van den Besselaar & Sandstrom 2016	Included	40	50	1.31	1.19	0.66	0.67	NA	NA	NA	NA
504	21	Martinez et al. 2015	Included	30	8	6	3.25	0.9	0.7	NA	NA	NA	NA
504	22	Martinez et al. 2015	Included	30	4	10.6	11.5	1.7	4	NA	NA	NA	NA
504	23	Martinez et al. 2015	Included	48	4	20	11.75	2.5	5.2	NA	NA	NA	NA
504	24	Martinez et al. 2015	Included	11	1	20.5	21	4	0	NA	NA	NA	NA
625	25	Henderson et al. 2014	Included	335	98	22.8	15.39	20.12	16.88	NA	NA	NA	NA
673	26	Sotudeh & Khoshian 2014	Included	923	148	4.09	3.32	7.09	5.09	NA	NA	NA	NA
781	27	Mueller et al. 2017	Included	51	23	8.63	6.34	5.74	4.34	NA	NA	NA	NA
781	28	Mueller et al. 2017	Included	45	10	14.93	11.3	7.12	3.71	NA	NA	NA	NA
781	29	Mueller et al. 2017	Included	59	18	25.2	21.94	12.68	13.04	NA	NA	NA	NA
792	30	Nielsen 2015	Excluded	1057	399	1.51	1.48	2.81	1.95	NA	NA	NA	NA
792	31	Nielsen 2015	Excluded	439	245	1.43	1.44	1.78	2.29	NA	NA	NA	NA
792	32	Nielsen 2015	Excluded	208	74	1.24	1.07	1.17	0.88	NA	NA	NA	NA
792	33	Nielsen 2015	Excluded	1134	580	1.21	1.13	1.25	1.26	NA	NA	NA	NA
854	34	Frandsen et al. 2015	Included	63	78	8.59	18.05	26.42	81.73	NA	NA	NA	NA
868	35	Williams et al. 2015	Included	1616	387	10.71	7.73	23.43	11.05	NA	NA	NA	NA
1001	36	Cikara et al. 2012	Included	30	23	-0.251	-0.296	1.01	1.321	NA	NA	NA	NA
1001	37	Cikara et al. 2012	Included	30	23	10.73	10.48	16.88	18.63	NA	NA	NA	NA
