# Supplementary material for: Unravelling the gender productivity gap in science: a meta-analytical review
Source: R Soc Open Sci. 2019 Jun 12;6(6):181566. doi: 10.1098/rsos.181566 (PMC6599789; doi:10.1098/rsos.181566)
Supplement: Analyses code Q3.Rmd [file rsos181566supp15.zip › rsos181566supp15.Rmd]

---
title: "Unravelling the gender productivity gap in science"
subtitle: "Question 3 - Gender effect on scientific impact"
date: May 14, 2019
author: "Camila de Toledo Castanho"
output:
  html_document:
    toc: true
    toc_float:
      collapsed: false
---

# Installing required packages    

```{r , echo TRUE, eval = FALSE}
install.packages (c("metafor", "rmarkdown", "knitr")


```


# Loading required packages       
```{r }
 
library(knitr)
library(rmarkdown)
library (metafor)

```

# Loading data

```{r eval = TRUE, echo = TRUE}
Q3<-read.table("Q3.txt", header=TRUE, sep="\t", as.is=TRUE)
str(Q3)

```

# Calculating effect sizes (yi) and variances (vi)
For the five observations from Copenheaver et al. 2010, we calculated Hedges'd indirectly because the authors did not provide SD. We used  a meta-calculator to estimate the Cohen's d from the mean, the sample size and the statistics from inference tests. Then, the Cohen's d was converted to Hedges'd by using the formula provided in Borestein et al. 2009 (page 27). That is the reason why the Hedges'd (yi) and its respective variance (vi) for these five observations are already calculated.

```{r eval = TRUE, echo = TRUE}
Q3<-escalc(measure="SMD", m1i=Mean_men, m2i=Mean_wom, sd1i=SD_men, sd2i=SD_wom, n1i=N_men, n2i=N_wom, data=Q3, vtype="UB", replace=FALSE)
head (Q3)
```


# Hierarchical mixed effect meta-analysis


```{r eval = TRUE, echo = TRUE}

m.Q3<-rma.mv(yi, vi, random=~1|ID_article/ID_observation,data=Q3)
m.Q3
forest (m.Q3, slab=Q3$Reference, cex=0.5, mlab= "Overall effect (37)", xlab= "Hedges'd")
text(-10,39, "Author(s) and Year", pos=4, font=2, cex=1)
text(12,39, "Hedges'd [95% CI]", pos=2, font=2, cex=1)
```


# Heterogeneity

Heterogeneity I^2 for hierarchical models is not provided by metafor. We calculate total heterogeneity using the formulas provided by Nakagawa & Santos 2012.
1) Calculate sampling variance of the dataset (we use precision of effect size);
2) Use the variance components of the model associated with random factors (those summarized in the sigma2 structure components).

## Sampling variance of the dataset
```{r eval = TRUE, echo = TRUE}
Q3$wi <- 1/Q3$vi 
sv.mQ3 <- sum(Q3$wi*(length(Q3$wi)-1))/(sum(Q3$wi)^2-sum(Q3$wi^2))
sv.mQ3
```

## Total heterogenity
```{r eval = TRUE, echo = TRUE}
I2.total = (m.Q3$sigma2[1]+m.Q3$sigma2[2])/(m.Q3$sigma2[1]+m.Q3$sigma2[2] + sv.mQ3) * 100
I2.total
```


# Moderators

## Self-citation

### Significance of the moderator

This parameterization of the model is used to test the significance of the moderator.

```{r eval = TRUE, echo = TRUE}

m.Q3_cit<-rma.mv(yi, vi, mods= ~Self_citation,random=~1|ID_article/ID_observation,data=Q3)
m.Q3_cit

```

### Estimation and significance of each level

This parameterization of the model is used to estimate the mean effect size of each level of the moderator and test which of them are different from zero.

```{r eval = TRUE, echo = TRUE}

m.Q3_cit<-rma.mv(yi, vi, mods= ~Self_citation-1, random=~1|ID_article/ID_observation,data=Q3)
m.Q3_cit

```

# Publication bias

## Egger's regression
Egger's regression using the meta-analytic residuals as the response variable and the precision as the moderator, as proposed by Nakagawa & Santos 2012 for hierarchical models. If the intercept of Egger's regression is significantly different from zero, there is evidence of publication bias.

```{r eval = TRUE, echo = TRUE}
egger.Q3<-lm(residuals.rma(m.Q3)~Q3$vi)
summary(egger.Q3)

```
## Sensitivity analysis

If residual standard >3 AND hatvalue >2 the times average of hatvalues, run analysis with those cases deleted to test for sensitivity (from Habeck & Schultz 2015).


```{r eval = TRUE, echo = TRUE}
rs.Q3.me<-rstandard (m.Q3)
hat.Q3.me<-hatvalues(m.Q3)/mean(hatvalues(m.Q3))
plot(hat.Q3.me, rs.Q3.me$resid, xlab="hat / average hat value", ylab= "standard residuals",xlim=c(0,3), ylim=c(-3,3), cex.lab=1.2)
abline (h=-3)
abline (h=3)
abline (v=(2))

```
