# Supplementary material for: Unravelling the gender productivity gap in science: a meta-analytical review
Source: R Soc Open Sci. 2019 Jun 12;6(6):181566. doi: 10.1098/rsos.181566 (PMC6599789; doi:10.1098/rsos.181566)
Supplement: Analyses code Q4.txt [file rsos181566supp17.txt]

ID_article	ID_observation	Reference	Research_field	Psychology	success_men	success_wom	fail_men	fail_wom	N_men	N_wom	Mean_men	Mean_wom	SD_men	SD_wom	N_total	d	dvar	yi	vi
147	1	Borsuk et al. 2009	Ecology	no	85	83	29	31	114	114					237	NA	NA	NA	NA
345	2	Knobloch-Westerwick et al. 2013	Communication	no	NA	NA	NA	NA	114	114	5.33	5.26	0.12	0.12	228	NA	NA	NA	NA
364	3	Moss-Racusin et al. 2014	Science	no	NA	NA	NA	NA	63	64	4.05	3.325	1.055	1.085	127	NA	NA	NA	NA
365	4	Steinpreis et al. 1999	Phychology	yes	45	29	17	36	62	65	NA	NA	NA	NA	127	NA	NA	NA	NA
365	5	Steinpreis et al. 1999	Phychology	yes	49	36	12	8	61	44	NA	NA	NA	NA	105	NA	NA	NA	NA
375	6	Lloyd 1990	Behaviour	yes	16	26	14	9	30	35	NA	NA	NA	NA	65	NA	NA	NA	NA
1185	7	Reuben et al. 2014	Mathematics 	no	335	172	NA	NA	NA	NA	NA	NA	NA	NA	507	0.7314	0.0053	0.7303	0.0053
1186	8	Williams & Ceci 2015	"Biology, Psicology, Engeenering and Economis"	mix	111	228	NA	NA	NA	NA	NA	NA	NA	NA	339	-0.7809	0.0081	-0.7792	0.0081
1187	9	Foschi et al. 1994	Engeneering and Physics	no	16	9	4	11	20	20	NA	NA	NA	NA	40	NA	NA	NA	NA
1187	10	Foschi et al. 1994	Engeneering and Physics	no	11	14	9	6	20	20	NA	NA	NA	NA	40	NA	NA	NA	NA
1188	11	Fidell 1970	Psychology	yes	NA	NA	NA	NA	72	75	3.29	2.97	1.26	1.17	147	NA	NA	NA	NA
1188	12	Fidell 1970	Psychology	yes	NA	NA	NA	NA	72	75	1.69	1.88	0.78	0.93	147	NA	NA	NA	NA
1188	13	Fidell 1970	Psychology	yes	NA	NA	NA	NA	75	72	2.2	1.93	1.16	1.08	147	NA	NA	NA	NA
1188	14	Fidell 1970	Psychology	yes	NA	NA	NA	NA	72	75	4.88	4.63	1.37	1.28	147	NA	NA	NA	NA
1188	15	Fidell 1970	Psychology	yes	NA	NA	NA	NA	75	72	3.95	4.12	1.42	1.39	147	NA	NA	NA	NA
1188	16	Fidell 1970	Psychology	yes	NA	NA	NA	NA	75	72	3.39	3.22	1.44	1.47	147	NA	NA	NA	NA
1188	17	Fidell 1970	Psychology	yes	NA	NA	NA	NA	72	75	5.89	5.73	1.07	0.99	147	NA	NA	NA	NA
1188	18	Fidell 1970	Psychology	yes	NA	NA	NA	NA	75	72	4.96	4.49	1.5	1.48	147	NA	NA	NA	NA
