# Supplementary material for: Unravelling the gender productivity gap in science: a meta-analytical review
Source: R Soc Open Sci. 2019 Jun 12;6(6):181566. doi: 10.1098/rsos.181566 (PMC6599789; doi:10.1098/rsos.181566)
Supplement: Analyses code Q4.Rmd [file rsos181566supp18.zip › rsos181566supp18.Rmd]

---
title: "Unravelling the gender productivity gap in science"
subtitle: "Question 4 - Gender bias"
date: May 13, 2019
author: "Camila de Toledo Castanho"
output:
  html_document:
    toc: true
    toc_float:
      collapsed: false
---

# Installing required packages    

```{r , echo TRUE, eval = FALSE}
install.packages (c("metafor", "rmarkdown", "knitr")

```


# Loading required packages        
```{r }
 
library(knitr)
library(rmarkdown)
library (metafor)

```

# Loading data

```{r eval = TRUE, echo = TRUE}
Q4<-read.table("Q4.txt", header=TRUE, sep="\t")
str(Q4)

```

# Calculating effect sizes (yi) and variances (vi)
For the two observations from Reuben et al. 2014 and Williams & Ceci 2015, we calculated Hedges'd indirectly because the data provided are only based on two proportions. We used  a meta-calculator to estimate the Cohen's d from binary data (http://www.campbellcollaboration.org/escalc/html/EffectSizeCalculator-Home.php). Then, Cohen's d was converted to Hedges' d by using the formula provided in Borestein et al. 2009 pag 27. That is the reason why Hedges' d (yi) and respective variance (vi) for the two observations are already calculated. For the remaining observations we have two kinds of data: based on means and binary data (2x2 tables).

## Hedges'd from means

```{r eval = TRUE, echo = TRUE}
Q4<-escalc(measure="SMD", m1i=Mean_men, m2i=Mean_wom, sd1i=SD_men, sd2i=SD_wom, n1i=N_men, n2i=N_wom, data=Q4, vtype="UB", replace=FALSE)
head (Q4)

```

## Hedges'd from binary data (2x2 tables)

```{r eval = TRUE, echo = TRUE}
Q4<-escalc(measure="OR2DN", ai=success_men, bi=fail_men,ci=success_wom, di=fail_wom,replace=FALSE,data=Q4)
head (Q4)


```

# Hierarchical mixed effect meta-analysis


```{r eval = TRUE, echo = TRUE}

m.Q4<-rma.mv(yi, vi, random=~1|ID_article/ID_observation,data=Q4)
m.Q4
forest (m.Q4, slab=Q4$Reference, xlab="Hedges'd", ylim=c(-1,21), xlim=c(-10,10),mlab= "Overall effect (18)", cex=0.8)
text(-10,20, "Author(s) and Year", pos=4, font=2, cex=1.2)
text(10,20, "Hedges'd [95% CI]", pos=2, font=2, cex=1.2)

```


# Heterogeneity

Heterogeneity I^2 for hierarchical models is not provided by metafor. We calculate total heterogeneity using the formulas provided by Nakagawa & Santos 2012.
1) Calculate sampling variance of the dataset (we use precision of effect size);
2) Use the variance components of the model associated with random factors (those summarized in the sigma2 structure components).

## Sampling variance of the dataset
```{r eval = TRUE, echo = TRUE}
Q4$wi <- 1/Q4$vi
sv.mQ4 <- sum(Q4$wi*(length(Q4$wi)-1))/(sum(Q4$wi)^2-sum(Q4$wi^2))
sv.mQ4
```

## Total heterogenity
```{r eval = TRUE, echo = TRUE}
I2.total = (m.Q4$sigma2[1]+m.Q4$sigma2[2])/(m.Q4$sigma2[1]+m.Q4$sigma2[2] + sv.mQ4) * 100
I2.total
```

# Moderators

## Research field: psychology or other fields

### Significance of the moderator

This parameterization of the model is used to test the significance of the moderator.

```{r eval = TRUE, echo = TRUE}

m.Q4_psy<-rma.mv(yi, vi, mods= ~ Psychology,random=~1|ID_article/ID_observation,data=Q4)
m.Q4_psy

```
### Estimation and significance of each level

This parameterization of the model is used to estimate the mean effect size of each level of the moderator and test which of them are different from zero.

```{r eval = TRUE, echo = TRUE}

m.Q4_psy<-rma.mv(yi, vi, mods= ~ Psychology-1,random=~1|ID_article/ID_observation,data=Q4)
m.Q4_psy

```

# Publication bias

## Egger's regression
Egger's regression using the meta-analytic residuals as the response variable and the precision as the moderator, as proposed by Nakagawa & Santos 2012 for hierarchical models. If the intercept of Egger's regression is significantly different from zero, there is evidence of publication bias.

```{r eval = TRUE, echo = TRUE}
egger.Q4<-lm(residuals.rma(m.Q4)~Q4$vi)
summary(egger.Q4)

```
## Sensitivity analysis

If residual standard >3 AND hatvalue >2 the times average of hatvalues, run analysis with those cases deleted to test for sensitivity (from Habeck & Schultz 2015).


```{r eval = TRUE, echo = TRUE}
rs.Q4.me<-rstandard (m.Q4)
hat.Q4.me<-hatvalues(m.Q4)/mean(hatvalues(m.Q4))
plot(hat.Q4.me, rs.Q4.me$resid, xlab="hat / average hat value", ylab= "standard residuals",xlim=c(0,2.5), ylim=c(-6,6.5), cex.lab=1.2)
abline (h=-3)
abline (h=3)
abline (v=(2))

```
